# Supplementary material for: Taxonomic revision of imitating carpenter ants, Camponotus subgenus Myrmopytia (Hymenoptera, Formicidae) of Madagascar, using morphometry and qualitative traits
Source: Zookeys. 2017 Jun 21;(681):119–52. doi: 10.3897/zookeys.681.13187 (PMC5523882; doi:10.3897/zookeys.681.13187)
Supplement: XML Treatment for Camponotus imitator [file zookeys.681.13187-treatment1.xml]

<!DOCTYPE tp:taxon-treatment
  PUBLIC "-//TaxonX//DTD Taxonomic Treatment Publishing DTD v0 20100105//EN" "tax-treatment-NSO.dtd">
<tp:taxon-treatment xmlns:tp="http://www.plazi.org/taxpub"><tp:treatment-meta><kwd-group><label>Taxon classification</label><kwd><named-content xmlns:xlink="http://www.w3.org/1999/xlink" content-type="kingdom">Animalia</named-content></kwd><kwd><named-content xmlns:xlink="http://www.w3.org/1999/xlink" content-type="order">Hymenoptera</named-content></kwd><kwd><named-content xmlns:xlink="http://www.w3.org/1999/xlink" content-type="family">Formicidae</named-content></kwd></kwd-group><mixed-citation publication-type="journal"><person-group><name><surname>Rasoamanana</surname><given-names>Nicole</given-names></name><name><surname>Csősz</surname><given-names>Sándor</given-names></name><name><surname>Fisher</surname><given-names>Brian L.</given-names></name></person-group><article-title>Taxonomic revision of imitating carpenter ants, <tp:taxon-name><tp:taxon-name-part taxon-name-part-type="genus" reg="Camponotus">Camponotus</tp:taxon-name-part> <tp:taxon-name-part taxon-name-part-type="infraspecific-rank">subgenus</tp:taxon-name-part> <tp:taxon-name-part taxon-name-part-type="subgenus" reg="Myrmopytia">Myrmopytia</tp:taxon-name-part></tp:taxon-name> (<tp:taxon-name><tp:taxon-name-part taxon-name-part-type="order">Hymenoptera</tp:taxon-name-part></tp:taxon-name>, <tp:taxon-name><tp:taxon-name-part taxon-name-part-type="family">Formicidae</tp:taxon-name-part></tp:taxon-name>) of Madagascar, using morphometry and qualitative traits</article-title><source>Zookeys</source><day>21</day><month>6</month><year>2017</year><volume>2017</volume><issue>681</issue><fpage>119</fpage><lpage>152</lpage><pub-id pub-id-type="doi">10.3897/zookeys.681.13187</pub-id></mixed-citation></tp:treatment-meta><tp:nomenclature><tp:taxon-name>
              <tp:taxon-name-part taxon-name-part-type="genus" reg="Camponotus">Camponotus</tp:taxon-name-part>
              <tp:taxon-name-part taxon-name-part-type="species" reg="imitator">imitator</tp:taxon-name-part>
            </tp:taxon-name><tp:taxon-authority>Forel, 1891</tp:taxon-authority><xref ref-type="fig" rid="F1">Figures 1B</xref><xref ref-type="fig" rid="F4">, 4A</xref><xref ref-type="fig" rid="F5">, 5A</xref><xref ref-type="fig" rid="F9">, 9</xref><xref ref-type="fig" rid="F10">, 10</xref><xref ref-type="fig" rid="F11">, 11</xref><tp:nomenclature-citation-list><tp:nomenclature-citation><tp:taxon-name>
                  <tp:taxon-name-part taxon-name-part-type="genus" reg="Camponotus">Camponotus</tp:taxon-name-part> <tp:taxon-name-part taxon-name-part-type="species" reg="imitator">imitator</tp:taxon-name-part></tp:taxon-name><comment>Forel, 1891: 209, pl. 4, fig. 15; pl. 5, fig. 8. Lectotype worker, present designation, MADAGASCAR, Province Toliara, Morandava [<named-content xmlns:xlink="http://www.w3.org/1999/xlink" content-type="dwc:verbatimCoordinates" xlink:type="simple"><named-content content-type="geo-json" specific-use="{&#34;type&#34;:&#34;Point&#34;,&#34;coordinates&#34;:[44.283330,-20.283300]}" id="NCID0EXCAI" xlink:type="simple">-20.2833, 44.28333</named-content></named-content>] (coordinates obtained from MBG Gazetteer), (Grevé), <ext-link xmlns:xlink="http://www.w3.org/1999/xlink" ext-link-type="uri" xlink:href="http://data.antweb.org/specimen/CASENT0101365" xlink:type="simple">CASENT0101365</ext-link> (<named-content xmlns:xlink="http://www.w3.org/1999/xlink" content-type="dwc:institutional_code" xlink:type="simple">MHNG</named-content>) [not examined morphometrically] and two paralectotypes, workers, MADAGASCAR, <ext-link xmlns:xlink="http://www.w3.org/1999/xlink" ext-link-type="uri" xlink:href="http://data.antweb.org/specimen/CASENT0101116" xlink:type="simple">CASENT0101116</ext-link> (<named-content xmlns:xlink="http://www.w3.org/1999/xlink" content-type="dwc:institutional_code" xlink:type="simple">NHMB</named-content>): <ext-link xmlns:xlink="http://www.w3.org/1999/xlink" ext-link-type="uri" xlink:href="http://data.antweb.org/specimen/CASENT0104647" xlink:type="simple">CASENT0104647</ext-link> (<named-content xmlns:xlink="http://www.w3.org/1999/xlink" content-type="dwc:institutional_code" xlink:type="simple">ZMHB</named-content>) [morphometrically not examined]. [Combination in <tp:taxon-name><tp:taxon-name-part taxon-name-part-type="genus" reg="Camponotus">Camponotus</tp:taxon-name-part> (<tp:taxon-name-part taxon-name-part-type="subgenus" reg="Myrmosphincta">Myrmosphincta</tp:taxon-name-part>)</tp:taxon-name>: Forel, 1912: 92; in <tp:taxon-name><tp:taxon-name-part taxon-name-part-type="genus" reg="Camponotus">Camponotus</tp:taxon-name-part> (<tp:taxon-name-part taxon-name-part-type="subgenus" reg="Myrmopytia">Myrmopytia</tp:taxon-name-part>)</tp:taxon-name>: Emery, 1920: 257]. </comment></tp:nomenclature-citation><tp:nomenclature-citation><tp:taxon-name>
                  <tp:taxon-name-part taxon-name-part-type="genus" reg="Camponotus">Camponotus</tp:taxon-name-part> <tp:taxon-name-part taxon-name-part-type="species" reg="imitator">imitator</tp:taxon-name-part> <tp:taxon-name-part taxon-name-part-type="infraspecific-rank">var.</tp:taxon-name-part> <tp:taxon-name-part taxon-name-part-type="variety" reg="resinicola">resinicola</tp:taxon-name-part></tp:taxon-name><comment>Santschi, 1911 133. Lectotype worker, present designation, MADAGASCAR, Ambolisatra (probably today’s Ambolisaka), [<named-content xmlns:xlink="http://www.w3.org/1999/xlink" content-type="dwc:verbatimCoordinates" xlink:type="simple"><named-content content-type="geo-json" specific-use="{&#34;type&#34;:&#34;Point&#34;,&#34;coordinates&#34;:[43.366660,-21.733300]}" id="NCID0EYEAI" xlink:type="simple">-21.7333, 43.36666</named-content></named-content>], 6-7-1898, (C. Grandidier), <ext-link xmlns:xlink="http://www.w3.org/1999/xlink" ext-link-type="uri" xlink:href="http://data.antweb.org/specimen/CASENT0101117" xlink:type="simple">CASENT0101117</ext-link> (<named-content xmlns:xlink="http://www.w3.org/1999/xlink" content-type="dwc:institutional_code" xlink:type="simple">NHMB</named-content>) [examined] and one paralectotype worker, Region du Sud, Andrahomana, [<named-content xmlns:xlink="http://www.w3.org/1999/xlink" content-type="dwc:verbatimCoordinates" xlink:type="simple"><named-content content-type="geo-json" specific-use="{&#34;type&#34;:&#34;Point&#34;,&#34;coordinates&#34;:[46.633330,-25.183333]}" id="NCID0EFFAI" xlink:type="simple">-25.183333, 46.63333</named-content></named-content>], Nov. 1901 (Ch. Alluaud), <ext-link xmlns:xlink="http://www.w3.org/1999/xlink" ext-link-type="uri" xlink:href="http://data.antweb.org/specimen/CASENT0101118" xlink:type="simple">CASENT0101118</ext-link> (<named-content xmlns:xlink="http://www.w3.org/1999/xlink" content-type="dwc:institutional_code" xlink:type="simple">NHMB</named-content>), and one worker Region du Sud-Est, Fort-Dauphin, [<named-content xmlns:xlink="http://www.w3.org/1999/xlink" content-type="dwc:verbatimCoordinates" xlink:type="simple"><named-content content-type="geo-json" specific-use="{&#34;type&#34;:&#34;Point&#34;,&#34;coordinates&#34;:[46.983330,-25.033330]}" id="NCID0ESFAI" xlink:type="simple">-25.03333, 46.98333</named-content></named-content>], Août, 1901 (Ch. Alluaud), <ext-link xmlns:xlink="http://www.w3.org/1999/xlink" ext-link-type="uri" xlink:href="http://data.antweb.org/specimen/CASENT0101119" xlink:type="simple">CASENT0101119</ext-link> (<named-content xmlns:xlink="http://www.w3.org/1999/xlink" content-type="dwc:institutional_code" xlink:type="simple">NHMB</named-content>) [not examined morphometrically]. <bold>syn. n.</bold> [Raised to species: Wheeler, W.M. 1922: 1049. Reverted to subspecies of <tp:taxon-name><tp:taxon-name-part taxon-name-part-type="species" reg="imitator">imitator</tp:taxon-name-part></tp:taxon-name>: Emery, 1925: 115].</comment></tp:nomenclature-citation></tp:nomenclature-citation-list></tp:nomenclature><tp:treatment-sec sec-type="diagnosis" id="SECID0EHGAI"><title>Diagnosis.</title><p>
              <italic><tp:taxon-name><tp:taxon-name-part taxon-name-part-type="genus" reg="Camponotus">Camponotus</tp:taxon-name-part> <tp:taxon-name-part taxon-name-part-type="species" reg="imitator">imitator</tp:taxon-name-part></tp:taxon-name></italic> is easily recognizable within the group on the basis of the following combination of characters: posterior region of head only slightly extended, not narrowed into a long neck in the minor worker, <abbrev xmlns:xlink="http://www.w3.org/1999/xlink" xlink:title="postocular distance" id="ABBRID0EYGAI" xlink:type="simple">PoOC</abbrev>/<abbrev xmlns:xlink="http://www.w3.org/1999/xlink" xlink:title="cephalic length" id="ABBRID0E3GAI" xlink:type="simple">CL</abbrev> 0.256 [0.224, 0.304] and trapezoidal in major worker, <abbrev xmlns:xlink="http://www.w3.org/1999/xlink" xlink:title="maximum head capsule width" id="ABBRID0EAHAI" xlink:type="simple">CWb</abbrev>/<abbrev xmlns:xlink="http://www.w3.org/1999/xlink" xlink:title="cephalic length" id="ABBRID0EEHAI" xlink:type="simple">CL</abbrev> 0.951 [0.841, 1.031]; anterior clypeal margin with a rectangular projection <abbrev xmlns:xlink="http://www.w3.org/1999/xlink" xlink:title="clypeal length" id="ABBRID0EIHAI" xlink:type="simple">ClyL</abbrev>/<abbrev xmlns:xlink="http://www.w3.org/1999/xlink" xlink:title="cephalic length" id="ABBRID0EMHAI" xlink:type="simple">CL</abbrev> 0.289 [0.231, 0.316]; petiole nodiform <abbrev xmlns:xlink="http://www.w3.org/1999/xlink" xlink:title="petiolar width" id="ABBRID0EQHAI" xlink:type="simple">PEW</abbrev>/<abbrev xmlns:xlink="http://www.w3.org/1999/xlink" xlink:title="cephalic size" id="ABBRID0EUHAI" xlink:type="simple">CS</abbrev> 0.224 [0.203, 0.255]; both castes bicolored: head, mesosoma and appendages reddish brown to dark brown, gaster black (minor) to mainly black (major).</p><fig id="F9" position="float" orientation="portrait"><label>Figure 9.</label><caption><p>
                  <italic><tp:taxon-name><tp:taxon-name-part taxon-name-part-type="genus" reg="Camponotus">Camponotus</tp:taxon-name-part> <tp:taxon-name-part taxon-name-part-type="species" reg="imitator">imitator</tp:taxon-name-part></tp:taxon-name></italic> minor worker <ext-link xmlns:xlink="http://www.w3.org/1999/xlink" ext-link-type="uri" xlink:href="http://data.antweb.org/specimen/CASENT0452849" xlink:type="simple">CASENT0452849</ext-link>. <bold>A</bold> Lateral view <bold>B</bold> Head in full-face view <bold>C</bold> Dorsal view.</p></caption><graphic xmlns:xlink="http://www.w3.org/1999/xlink" xlink:href="zookeys-681-119-g009.jpg" position="float" orientation="portrait" xlink:type="simple" id="oo_141190.jpg"/></fig><fig id="F10" position="float" orientation="portrait"><label>Figure 10.</label><caption><p>
                  <italic><tp:taxon-name><tp:taxon-name-part taxon-name-part-type="genus" reg="Camponotus">Camponotus</tp:taxon-name-part> <tp:taxon-name-part taxon-name-part-type="species" reg="imitator">imitator</tp:taxon-name-part></tp:taxon-name></italic> major worker <ext-link xmlns:xlink="http://www.w3.org/1999/xlink" ext-link-type="uri" xlink:href="http://data.antweb.org/specimen/CASENT0452863" xlink:type="simple">CASENT0452863</ext-link>. <bold>A</bold> Lateral view <bold>B</bold> Head in full-face view <bold>C</bold> Dorsal view.</p></caption><graphic xmlns:xlink="http://www.w3.org/1999/xlink" xlink:href="zookeys-681-119-g010.jpg" position="float" orientation="portrait" xlink:type="simple" id="oo_141191.jpg"/></fig><fig id="F11" position="float" orientation="portrait"><label>Figure 11.</label><caption><p>
                  <italic><tp:taxon-name><tp:taxon-name-part taxon-name-part-type="genus" reg="Camponotus">Camponotus</tp:taxon-name-part> <tp:taxon-name-part taxon-name-part-type="species" reg="imitator">imitator</tp:taxon-name-part></tp:taxon-name></italic> is sympatric with <italic><tp:taxon-name><tp:taxon-name-part taxon-name-part-type="genus" reg="Aphaenogaster">A.</tp:taxon-name-part> <tp:taxon-name-part taxon-name-part-type="species" reg="swammerdami">swammerdami</tp:taxon-name-part></tp:taxon-name></italic> through most of its range.</p></caption><graphic xmlns:xlink="http://www.w3.org/1999/xlink" xlink:href="zookeys-681-119-g011.jpg" position="float" orientation="portrait" xlink:type="simple" id="oo_141192.jpg"/></fig></tp:treatment-sec><tp:treatment-sec sec-type="description" id="SECID0EXKAI"><title>Description of minor worker.</title><p>Head suboval, posterior region of head only slightly and broadly extended with margins weakly convex. (<abbrev xmlns:xlink="http://www.w3.org/1999/xlink" xlink:title="cephalic size" id="ABBRID0E4KAI" xlink:type="simple">CS</abbrev>) 1.68 mm [1.34, 2.18] (n=25). Standing setae present on posterolateral margin of head and vertex in full-face view. Eyes situated on posterior half of head, <abbrev xmlns:xlink="http://www.w3.org/1999/xlink" xlink:title="postocular distance" id="ABBRID0EBLAI" xlink:type="simple">PoOC</abbrev>/<abbrev xmlns:xlink="http://www.w3.org/1999/xlink" xlink:title="cephalic length" id="ABBRID0EFLAI" xlink:type="simple">CL</abbrev> 0.253 [0.224, 0.293]. Frontal carina convex, <abbrev xmlns:xlink="http://www.w3.org/1999/xlink" xlink:title="frontal carina distance" id="ABBRID0EJLAI" xlink:type="simple">FR</abbrev>/<abbrev xmlns:xlink="http://www.w3.org/1999/xlink" xlink:title="cephalic size" id="ABBRID0ENLAI" xlink:type="simple">CS</abbrev> 0.254 [0.209, 0.280], antennal scape surpassing posterior margin of head by more than half its length, <abbrev xmlns:xlink="http://www.w3.org/1999/xlink" xlink:title="scape length" id="ABBRID0ERLAI" xlink:type="simple">SL</abbrev>/<abbrev xmlns:xlink="http://www.w3.org/1999/xlink" xlink:title="cephalic size" id="ABBRID0EVLAI" xlink:type="simple">CS</abbrev> 1.517 [1.211, 1.731]. Anteromargin of clypeus with broad rectangular projection, posterior margin concave, <abbrev xmlns:xlink="http://www.w3.org/1999/xlink" xlink:title="clypeal length" id="ABBRID0EZLAI" xlink:type="simple">ClyL</abbrev>/<abbrev xmlns:xlink="http://www.w3.org/1999/xlink" xlink:title="cephalic length" id="ABBRID0E4LAI" xlink:type="simple">CL</abbrev> 0.271 [0.231, 0.293]; mandible with six teeth, palps long with respect to head size.</p><!--PageBreak--><p>Pronotum weakly undulant. Suberect pronotal setae numerous (more than 12). Mesonotum straight, <abbrev xmlns:xlink="http://www.w3.org/1999/xlink" xlink:title="mesothoracico-propodeal distance" id="ABBRID0EEMAI" xlink:type="simple">MPD</abbrev>/<abbrev xmlns:xlink="http://www.w3.org/1999/xlink" xlink:title="cephalic size" id="ABBRID0EIMAI" xlink:type="simple">CS</abbrev> 1.181 [0.954, 1.403]. Erect mesonotal setae varying from absent to numerous (two or three pairs anterior to mesothoracic spiracle). Mesothoracic spiracles prominent; propodeal dorsum protuberant. Erect propodeal setae moderate in number (4–6). <abbrev xmlns:xlink="http://www.w3.org/1999/xlink" xlink:title="mesosoma length" id="ABBRID0EMMAI" xlink:type="simple">ML</abbrev>/<abbrev xmlns:xlink="http://www.w3.org/1999/xlink" xlink:title="cephalic size" id="ABBRID0EQMAI" xlink:type="simple">CS</abbrev> 1.957 [1.670, 2.149]. Petiole nodiform, dorsum of node convex, petiole higher than broad, <abbrev xmlns:xlink="http://www.w3.org/1999/xlink" xlink:title="petiolar width" id="ABBRID0EUMAI" xlink:type="simple">PEW</abbrev>/<abbrev xmlns:xlink="http://www.w3.org/1999/xlink" xlink:title="cephalic size" id="ABBRID0EYMAI" xlink:type="simple">CS</abbrev> 0.242 [0.164, 0.264]. Erect setae present on petiolar apex.</p><p>Color: head and mesosoma red to reddish brown, gaster dark brown to black. Erect setae light brown. Sparse appressed pubescence present.</p><!--PageBreak--></tp:treatment-sec><tp:treatment-sec sec-type="description" id="SECID0E5MAI"><title>Description of major worker.</title><p>In full-face view, head truncated posteriorly, evenly tapering to base of mandibles, posterior margin of head weakly concave. Absolute cephalic size (<abbrev xmlns:xlink="http://www.w3.org/1999/xlink" xlink:title="cephalic size" id="ABBRID0EENAI" xlink:type="simple">CS</abbrev>) 3.26 mm [2.32, 3.94] (n=22). Cephalic margin with scattered short hairs; cephalic dorsum coarsely reticulate-foveolate. Eye situated on posterior half of the head, <abbrev xmlns:xlink="http://www.w3.org/1999/xlink" xlink:title="postocular distance" id="ABBRID0EINAI" xlink:type="simple">PoOC</abbrev>/<abbrev xmlns:xlink="http://www.w3.org/1999/xlink" xlink:title="cephalic length" id="ABBRID0EMNAI" xlink:type="simple">CL</abbrev> 0.284 [0.242, 0.323]. Frontal carinae sinuate, <abbrev xmlns:xlink="http://www.w3.org/1999/xlink" xlink:title="frontal carina distance" id="ABBRID0EQNAI" xlink:type="simple">FR</abbrev>/<abbrev xmlns:xlink="http://www.w3.org/1999/xlink" xlink:title="cephalic size" id="ABBRID0EUNAI" xlink:type="simple">CS</abbrev> 0.260 [0.209, 0.280], coronal line distinct, antennal scape just surpassing the posterior margin of head by length of one funiculus segment, <abbrev xmlns:xlink="http://www.w3.org/1999/xlink" xlink:title="scape length" id="ABBRID0EYNAI" xlink:type="simple">SL</abbrev>/<abbrev xmlns:xlink="http://www.w3.org/1999/xlink" xlink:title="cephalic size" id="ABBRID0E3NAI" xlink:type="simple">CS</abbrev> 0.853 [0.711, 1.155]. Anterior margin of clypeus with a rectangular projection, medially straight to slightly convex, <abbrev xmlns:xlink="http://www.w3.org/1999/xlink" xlink:title="clypeal length" id="ABBRID0EAOAI" xlink:type="simple">ClyL</abbrev>/<abbrev xmlns:xlink="http://www.w3.org/1999/xlink" xlink:title="cephalic length" id="ABBRID0EEOAI" xlink:type="simple">CL</abbrev> 0.294 [0.269, 0.326]; masticatory margin of mandible with 7–10 teeth, microreticulate at base, becoming finely striolate apically, with scattered piligerous punctures, rarely with a few weak longitudinal rugae near base.</p><p>Dorsal outline of mesosoma complex. Promesonotum forms a regular convexity with a shallow impression at the promesonotal suture and is stepped to the propodeal dorsum. Suberect promesonotal setae inclined anteriorly, <abbrev xmlns:xlink="http://www.w3.org/1999/xlink" xlink:title="mesosoma length" id="ABBRID0EKOAI" xlink:type="simple">ML</abbrev>/<abbrev xmlns:xlink="http://www.w3.org/1999/xlink" xlink:title="cephalic size" id="ABBRID0EOOAI" xlink:type="simple">CS</abbrev> 1.337 [1.168, 1.655]; metanotum distinct; propodeal dorsum almost straight to evenly convex, posterodorsal margin forms rounded angle with declivity.</p><p>Petiole higher than broad, node summit flat; brown standing setae present on entire dorsum. <abbrev xmlns:xlink="http://www.w3.org/1999/xlink" xlink:title="petiolar width" id="ABBRID0EUOAI" xlink:type="simple">PEW</abbrev>/<abbrev xmlns:xlink="http://www.w3.org/1999/xlink" xlink:title="cephalic size" id="ABBRID0EYOAI" xlink:type="simple">CS</abbrev> 0.221 [0.199, 0.247].</p><p>Color: head, mesosoma, petiole, and base of first gastral segment reddish brown, remainder of gaster dark brown to black. Scattered appressed pubescence generally present. Setae light brown.</p></tp:treatment-sec><tp:treatment-sec sec-type="distribution" id="SECID0E4OAI"><title>Distribution and biology.</title><p>The minor worker of <italic><tp:taxon-name><tp:taxon-name-part taxon-name-part-type="genus" reg="Camponotus">Camponotus</tp:taxon-name-part> <tp:taxon-name-part taxon-name-part-type="species" reg="imitator">imitator</tp:taxon-name-part></tp:taxon-name></italic> is thought to mimic the myrmicine ant <italic><tp:taxon-name><tp:taxon-name-part taxon-name-part-type="genus" reg="Aphaenogaster">Aphaenogaster</tp:taxon-name-part> <tp:taxon-name-part taxon-name-part-type="species" reg="swammerdami">swammerdami</tp:taxon-name-part></tp:taxon-name></italic> due to its color and the form of its constricted mesonotum and shape of propodeum, which could appear as a petiole in dorsal view (<xref ref-type="bibr" rid="B7">Forel 1891</xref>) (Fig. <xref ref-type="fig" rid="F11">11</xref>). This myrmicine nests underground and shares its nests with snakes, <italic><tp:taxon-name><tp:taxon-name-part taxon-name-part-type="genus" reg="Madagascarophis">Madagascarophis</tp:taxon-name-part> <tp:taxon-name-part taxon-name-part-type="species" reg="colubrinus">colubrinus</tp:taxon-name-part></tp:taxon-name></italic> (Schlegel, 1837) and <italic><tp:taxon-name><tp:taxon-name-part taxon-name-part-type="genus" reg="Leioheterodon">Leioheterodon</tp:taxon-name-part> <tp:taxon-name-part taxon-name-part-type="species" reg="modestus">modestus</tp:taxon-name-part></tp:taxon-name></italic> (Günther, 1863); it is an important secondary seed disperser of <italic><tp:taxon-name><tp:taxon-name-part taxon-name-part-type="genus" reg="Commiphora">Commiphora</tp:taxon-name-part> <tp:taxon-name-part taxon-name-part-type="species" reg="guillaumini">guillaumini</tp:taxon-name-part></tp:taxon-name></italic> (<tp:taxon-name><tp:taxon-name-part taxon-name-part-type="family">Burseraceae</tp:taxon-name-part></tp:taxon-name>) (<xref ref-type="bibr" rid="B1">Böhning-Gaese et al. 1999</xref>).</p><p>
              <italic><tp:taxon-name><tp:taxon-name-part taxon-name-part-type="genus" reg="Camponotus">Camponotus</tp:taxon-name-part> <tp:taxon-name-part taxon-name-part-type="species" reg="imitator">imitator</tp:taxon-name-part></tp:taxon-name></italic> is distributed in the dry forest and woodland of western and southern Madagascar at elevations ranging from 25 m to 990 m (Fig. <xref ref-type="fig" rid="F11">11</xref>). Its distribution is sympatric with <italic><tp:taxon-name><tp:taxon-name-part taxon-name-part-type="genus" reg="Aphaenogaster">A.</tp:taxon-name-part> <tp:taxon-name-part taxon-name-part-type="species" reg="swammerdami">swammerdami</tp:taxon-name-part></tp:taxon-name></italic> through most of its range (Fig. <xref ref-type="fig" rid="F11">11</xref>). It has been collected by litter sifting, Malaise and pitfall traps, as well as beating low vegetation and from the ground in rotten logs. This species nests underground.</p></tp:treatment-sec><tp:treatment-sec sec-type="comments" id="SECID0ELSAI"><title>Comment.</title><p>We propose that <italic><tp:taxon-name><tp:taxon-name-part taxon-name-part-type="genus" reg="Camponotus">Camponotus</tp:taxon-name-part> <tp:taxon-name-part taxon-name-part-type="species" reg="imitator">imitator</tp:taxon-name-part> <tp:taxon-name-part taxon-name-part-type="subspecies" reg="resinicola">resinicola</tp:taxon-name-part></tp:taxon-name></italic> (Santschi, 1911) is synonymized with <italic><tp:taxon-name><tp:taxon-name-part taxon-name-part-type="genus" reg="Camponotus">Camponotus</tp:taxon-name-part> <tp:taxon-name-part taxon-name-part-type="species" reg="imitator">imitator</tp:taxon-name-part></tp:taxon-name></italic> Forel. In the original descriptions, the former differs from the latter by the presence of reddish patches on the first gastral segment near the petiolar insertion. Examination of material from 10 collection events of <italic><tp:taxon-name><tp:taxon-name-part taxon-name-part-type="genus" reg="Camponotus">C.</tp:taxon-name-part> <tp:taxon-name-part taxon-name-part-type="species" reg="imitator">imitator</tp:taxon-name-part></tp:taxon-name></italic> colonies indicates that this trait is highly variable within colonies, and no other reliable characters were found to separate the subspecies from <italic><tp:taxon-name><tp:taxon-name-part taxon-name-part-type="species" reg="imitator">imitator</tp:taxon-name-part></tp:taxon-name></italic>. Moreover, no other qualitative trait or biogeographic evidence exists that would underpin the subspecies status of <italic><tp:taxon-name><tp:taxon-name-part taxon-name-part-type="subspecies" reg="resinicola">resinicola</tp:taxon-name-part></tp:taxon-name></italic>.</p></tp:treatment-sec><tp:treatment-sec sec-type="material" id="SECID0EKUAI"><title>Additional material examined.</title><p>Province <bold>Fianarantsoa</bold>: Tsaranoro, 32.8 km 230° Ambalavao, <named-content xmlns:xlink="http://www.w3.org/1999/xlink" content-type="dwc:verbatimCoordinates" xlink:type="simple"><named-content content-type="geo-json" specific-use="{&#34;type&#34;:&#34;Point&#34;,&#34;coordinates&#34;:[46.774000,-22.083170]}" id="NCID0EVUAI" xlink:type="simple">-22.08317, 46.774</named-content></named-content>, 975 m, savannah woodland (B.L. Fisher et al.) (<named-content xmlns:xlink="http://www.w3.org/1999/xlink" content-type="dwc:institutional_code" xlink:type="simple">CASC</named-content>); Parc National d’Isalo, Ambovo Springs, 29.3 km 4° N Ranohira, <named-content xmlns:xlink="http://www.w3.org/1999/xlink" content-type="dwc:verbatimCoordinates" xlink:type="simple"><named-content content-type="geo-json" specific-use="{&#34;type&#34;:&#34;Point&#34;,&#34;coordinates&#34;:[45.351670,-22.298330]}" id="NCID0EEVAI" xlink:type="simple">-22.29833, 45.35167</named-content></named-content>, 990 m, Uapaca woodland (Fisher, Griswold et al.) (<named-content xmlns:xlink="http://www.w3.org/1999/xlink" content-type="dwc:institutional_code" xlink:type="simple">CASC</named-content>); Ihosy, <named-content xmlns:xlink="http://www.w3.org/1999/xlink" content-type="dwc:verbatimCoordinates" xlink:type="simple"><named-content content-type="geo-json" specific-use="{&#34;type&#34;:&#34;Point&#34;,&#34;coordinates&#34;:[46.129170,-22.403170]}" id="NCID0ERVAI" xlink:type="simple">-22.40317, 46.12917</named-content></named-content>, 735 m, urban/garden (B.L.Fisher et al.) (<named-content xmlns:xlink="http://www.w3.org/1999/xlink" content-type="dwc:institutional_code" xlink:type="simple">CASC</named-content>); Forêt d’Atsirakambiaty, 7.6 km 285° WNW Itremo, <named-content xmlns:xlink="http://www.w3.org/1999/xlink" content-type="dwc:verbatimCoordinates" xlink:type="simple"><named-content content-type="geo-json" specific-use="{&#34;type&#34;:&#34;Point&#34;,&#34;coordinates&#34;:[46.563330,-20.593330]}" id="NCID0E5VAI" xlink:type="simple">-20. 59333, 46.56333</named-content></named-content>, 1550 m, grassland (Fisher, Gris<!--PageBreak-->wold et al.) (<named-content xmlns:xlink="http://www.w3.org/1999/xlink" content-type="dwc:institutional_code" xlink:type="simple">CASC</named-content>). Province <bold>Mahajanga</bold>: Boeny Region,Distric of Marovoay, Ampijoroa National Park, 160 km North of Maevatanana on RN 04, <named-content xmlns:xlink="http://www.w3.org/1999/xlink" content-type="dwc:verbatimCoordinates" xlink:type="simple"><named-content content-type="geo-json" specific-use="{&#34;type&#34;:&#34;Point&#34;,&#34;coordinates&#34;:[46.813330,-16.319330]}" id="NCID0EPWAI" xlink:type="simple">-16.31933, 46.81333</named-content></named-content>, 42 m, Decidious forest (Rinha, Mike) (<named-content xmlns:xlink="http://www.w3.org/1999/xlink" content-type="dwc:institutional_code" xlink:type="simple">CASC</named-content>); Réserve forestière Beanka, 50.2 km E Maintirano, <named-content xmlns:xlink="http://www.w3.org/1999/xlink" content-type="dwc:verbatimCoordinates" xlink:type="simple"><named-content content-type="geo-json" specific-use="{&#34;type&#34;:&#34;Point&#34;,&#34;coordinates&#34;:[44.050510,-18.026490]}" id="NCID0E3WAI" xlink:type="simple">-18.02649, 44.05051</named-content></named-content>, 250m, tropical dry forest on tsingy (B.L.Fisher et al.) (<named-content xmlns:xlink="http://www.w3.org/1999/xlink" content-type="dwc:institutional_code" xlink:type="simple">CASC</named-content>); Station Forestiere Ampijoroa, <named-content xmlns:xlink="http://www.w3.org/1999/xlink" content-type="dwc:verbatimCoordinates" xlink:type="simple"><named-content content-type="geo-json" specific-use="{&#34;type&#34;:&#34;Point&#34;,&#34;coordinates&#34;:[46.816670,-16.316670]}" id="NCID0EJXAI" xlink:type="simple">-16.31667, 46.81667</named-content></named-content>, 80 m, tropical dry forest (P.S.Ward) (<named-content xmlns:xlink="http://www.w3.org/1999/xlink" content-type="dwc:institutional_code" xlink:type="simple">PSWC</named-content>); Antsalova, <named-content xmlns:xlink="http://www.w3.org/1999/xlink" content-type="dwc:verbatimCoordinates" xlink:type="simple"><named-content content-type="geo-json" specific-use="{&#34;type&#34;:&#34;Point&#34;,&#34;coordinates&#34;:[44.616670,-18.683330]}" id="NCID0EWXAI" xlink:type="simple">-18.68333, 44.61667</named-content></named-content>, 100 m (D. Lees) (<named-content xmlns:xlink="http://www.w3.org/1999/xlink" content-type="dwc:institutional_code" xlink:type="simple">PSWC</named-content>); Parc National Tsingy de Bemaraha, 10.6 km ESE 123° Antsalova, <named-content xmlns:xlink="http://www.w3.org/1999/xlink" content-type="dwc:verbatimCoordinates" xlink:type="simple"><named-content content-type="geo-json" specific-use="{&#34;type&#34;:&#34;Point&#34;,&#34;coordinates&#34;:[44.718170,-18.709440]}" id="NCID0EDYAI" xlink:type="simple">-18.70944, 44.71817</named-content></named-content>, 150 m, tropical dry forest on Tsingy (Fisher-Griswold Arthropod Team) (<named-content xmlns:xlink="http://www.w3.org/1999/xlink" content-type="dwc:institutional_code" xlink:type="simple">CASC</named-content>). Province <bold>Toliara</bold>: 45km NE Morondava, <named-content xmlns:xlink="http://www.w3.org/1999/xlink" content-type="dwc:verbatimCoordinates" xlink:type="simple"><named-content content-type="geo-json" specific-use="{&#34;type&#34;:&#34;Point&#34;,&#34;coordinates&#34;:[44.616670,-20.050000]}" id="NCID0ESYAI" xlink:type="simple">-20.05, 44.61667</named-content></named-content>, 30 m, tropical dry forest (P.S.Ward) (<named-content xmlns:xlink="http://www.w3.org/1999/xlink" content-type="dwc:institutional_code" xlink:type="simple">PSWC</named-content>); 48km ENE Morondava, <named-content xmlns:xlink="http://www.w3.org/1999/xlink" content-type="dwc:verbatimCoordinates" xlink:type="simple"><named-content content-type="geo-json" specific-use="{&#34;type&#34;:&#34;Point&#34;,&#34;coordinates&#34;:[44.650000,-20.066670]}" id="NCID0E6YAI" xlink:type="simple">-20.06667,44.65</named-content></named-content>,30 m, tropical dry forest (D.M.Olson) (<named-content xmlns:xlink="http://www.w3.org/1999/xlink" content-type="dwc:institutional_code" xlink:type="simple">PSWC</named-content>); Sept Lacs, <named-content xmlns:xlink="http://www.w3.org/1999/xlink" content-type="dwc:verbatimCoordinates" xlink:type="simple"><named-content content-type="geo-json" specific-use="{&#34;type&#34;:&#34;Point&#34;,&#34;coordinates&#34;:[44.159170,-23.524720]}" id="NCID0EMZAI" xlink:type="simple">-23.52472, 44.15917</named-content></named-content>, 160 m, Spiny thicket Gallery forest transition (Frontier Project) (<named-content xmlns:xlink="http://www.w3.org/1999/xlink" content-type="dwc:institutional_code" xlink:type="simple">CASC</named-content>); Forêt de Kirindy, 15.5 km 64° ENE Marofandilia, <named-content xmlns:xlink="http://www.w3.org/1999/xlink" content-type="dwc:verbatimCoordinates" xlink:type="simple"><named-content content-type="geo-json" specific-use="{&#34;type&#34;:&#34;Point&#34;,&#34;coordinates&#34;:[44.662220,-20.045000]}" id="NCID0EZZAI" xlink:type="simple">-20.045, 44.66222</named-content></named-content>, 100 m, tropical dry forest (B.L.Fisher et al.) (<named-content xmlns:xlink="http://www.w3.org/1999/xlink" content-type="dwc:institutional_code" xlink:type="simple">CASC</named-content>); Parc National de Tsimanampetsotsa, Forêt de Bemanateza, 20.7 km 81° E Efoetse, 23.0 km 131° SE Beheloka, <named-content xmlns:xlink="http://www.w3.org/1999/xlink" content-type="dwc:verbatimCoordinates" xlink:type="simple"><named-content content-type="geo-json" specific-use="{&#34;type&#34;:&#34;Point&#34;,&#34;coordinates&#34;:[43.880670,-23.992220]}" id="NCID0EG1AI" xlink:type="simple">-23.99222, 43.88067</named-content></named-content>, 90 m, spiny forest/thicket (Fisher-Griswold Arthropod Team) (<named-content xmlns:xlink="http://www.w3.org/1999/xlink" content-type="dwc:institutional_code" xlink:type="simple">CASC</named-content>); Parc National d’Andohahela, Forêt de Manatalinjo, 33.6 km 63° ENE Amboasary, 7.6 km 99° E Hazofotsy, <named-content xmlns:xlink="http://www.w3.org/1999/xlink" content-type="dwc:verbatimCoordinates" xlink:type="simple"><named-content content-type="geo-json" specific-use="{&#34;type&#34;:&#34;Point&#34;,&#34;coordinates&#34;:[46.610000,-24.816940]}" id="NCID0ET1AI" xlink:type="simple">-24.81694, 46.61</named-content></named-content>, 150 m, spiny forest/thicket (Fisher-Griswold Arthropod Team) (<named-content xmlns:xlink="http://www.w3.org/1999/xlink" content-type="dwc:institutional_code" xlink:type="simple">CASC</named-content>), Parc National d’Andohahela, Forêt de Manatalinjo, <named-content xmlns:xlink="http://www.w3.org/1999/xlink" content-type="dwc:verbatimCoordinates" xlink:type="simple"><named-content content-type="geo-json" specific-use="{&#34;type&#34;:&#34;Point&#34;,&#34;coordinates&#34;:[46.601110,-24.824660]}" id="NCID0EA2AI" xlink:type="simple">-24.82466, 46.60111</named-content></named-content>, 100 m,spiny forest/thicket (Fisher-Griswold Arthropod Team) (<named-content xmlns:xlink="http://www.w3.org/1999/xlink" content-type="dwc:institutional_code" xlink:type="simple">CASC</named-content>); Parc National de Kirindy Mite, 16.3 km 127° SE Belo sur Mer, <named-content xmlns:xlink="http://www.w3.org/1999/xlink" content-type="dwc:verbatimCoordinates" xlink:type="simple"><named-content content-type="geo-json" specific-use="{&#34;type&#34;:&#34;Point&#34;,&#34;coordinates&#34;:[44.147000,-20.795280]}" id="NCID0EN2AI" xlink:type="simple">-20.79528, 44.147</named-content></named-content>, 80 m, tropical dry forest (Fisher-Griswold Arthropod Team) (<named-content xmlns:xlink="http://www.w3.org/1999/xlink" content-type="dwc:institutional_code" xlink:type="simple">CASC</named-content>); Parc National d’Andohahela, Forêt d’Ambohibory, 1.7 km 61° ENE Tsimelahy, 36.1 km 308° NW Tolagnaro, <named-content xmlns:xlink="http://www.w3.org/1999/xlink" content-type="dwc:verbatimCoordinates" xlink:type="simple"><named-content content-type="geo-json" specific-use="{&#34;type&#34;:&#34;Point&#34;,&#34;coordinates&#34;:[46.645500,-24.930000]}" id="NCID0E12AI" xlink:type="simple">-24.93, 46.6455</named-content></named-content>, 300 m, tropical dry forest (Fisher-Griswold Arthropod Team) (<named-content xmlns:xlink="http://www.w3.org/1999/xlink" content-type="dwc:institutional_code" xlink:type="simple">CASC</named-content>); Forêt de Kirindy, 15.5 km 64° ENE Marofandilia,<named-content xmlns:xlink="http://www.w3.org/1999/xlink" content-type="dwc:verbatimCoordinates" xlink:type="simple"><named-content content-type="geo-json" specific-use="{&#34;type&#34;:&#34;Point&#34;,&#34;coordinates&#34;:[44.662220,-20.045000]}" id="NCID0EH3AI" xlink:type="simple">-20.045,44.66222</named-content></named-content>,100 m, tropical dry forest (Fisher-Griswold Arthropod Team) (<named-content xmlns:xlink="http://www.w3.org/1999/xlink" content-type="dwc:institutional_code" xlink:type="simple">CASC</named-content>); Anosy Region, Distric of Amboasary, 58Km SW of Fort Dauphin, 08 Km NW of Amboasary, Berenty Special Reserve, <named-content xmlns:xlink="http://www.w3.org/1999/xlink" content-type="dwc:verbatimCoordinates" xlink:type="simple"><named-content content-type="geo-json" specific-use="{&#34;type&#34;:&#34;Point&#34;,&#34;coordinates&#34;:[46.303330,-25.006670]}" id="NCID0EU3AI" xlink:type="simple">-25.00667, 46.30333</named-content></named-content>, 85 m, Galery forest (Rin’ha, Mike) (<named-content xmlns:xlink="http://www.w3.org/1999/xlink" content-type="dwc:institutional_code" xlink:type="simple">CASC</named-content>); Tsihombe, <named-content xmlns:xlink="http://www.w3.org/1999/xlink" content-type="dwc:verbatimCoordinates" xlink:type="simple"><named-content content-type="geo-json" specific-use="{&#34;type&#34;:&#34;Point&#34;,&#34;coordinates&#34;:[45.483670,-25.318330]}" id="NCID0EB4AI" xlink:type="simple">-25.31833, 45.48367</named-content></named-content>, 30 m, urban/garden (B.L.Fisher et al.) (<named-content xmlns:xlink="http://www.w3.org/1999/xlink" content-type="dwc:institutional_code" xlink:type="simple">CASC</named-content>); Forêt Vohidava 89.6 km N Amboasary, <named-content xmlns:xlink="http://www.w3.org/1999/xlink" content-type="dwc:verbatimCoordinates" xlink:type="simple"><named-content content-type="geo-json" specific-use="{&#34;type&#34;:&#34;Point&#34;,&#34;coordinates&#34;:[46.301670,-24.233330]}" id="NCID0EO4AI" xlink:type="simple">-24.23333, 46.30167</named-content></named-content>, 230 m, spiny forest/thicket (B.L.Fisher et al.) (<named-content xmlns:xlink="http://www.w3.org/1999/xlink" content-type="dwc:institutional_code" xlink:type="simple">CASC</named-content>); Forêt de Kirindy, 15.5 km 64° ENE Marofandilia,<named-content xmlns:xlink="http://www.w3.org/1999/xlink" content-type="dwc:verbatimCoordinates" xlink:type="simple"><named-content content-type="geo-json" specific-use="{&#34;type&#34;:&#34;Point&#34;,&#34;coordinates&#34;:[44.659567,-20.068550]}" id="NCID0E24AI" xlink:type="simple">-20.06855,44.65956667</named-content></named-content>,30 m, tropical dry forest (B.L.Fisher) (<named-content xmlns:xlink="http://www.w3.org/1999/xlink" content-type="dwc:institutional_code" xlink:type="simple">CASC</named-content>); Anosy Region, Distric of Fort-Dauphin, Andohaela National Park Parcelle II, Tsimela,42Km W of Fort-Dauphin, <named-content xmlns:xlink="http://www.w3.org/1999/xlink" content-type="dwc:verbatimCoordinates" xlink:type="simple"><named-content content-type="geo-json" specific-use="{&#34;type&#34;:&#34;Point&#34;,&#34;coordinates&#34;:[46.626670,-24.936830]}" id="NCID0EI5AI" xlink:type="simple">-24.93683, 46.62667</named-content></named-content>, 177 m, transition forest (Michael Irwin, Frank Parker, Rin’ha) (<named-content xmlns:xlink="http://www.w3.org/1999/xlink" content-type="dwc:institutional_code" xlink:type="simple">CASC</named-content>); Forêt de Kirindy, 15.5 km 64° ENE Marofandilia, <named-content xmlns:xlink="http://www.w3.org/1999/xlink" content-type="dwc:verbatimCoordinates" xlink:type="simple"><named-content content-type="geo-json" specific-use="{&#34;type&#34;:&#34;Point&#34;,&#34;coordinates&#34;:[44.660417,-20.069150]}" id="NCID0EV5AI" xlink:type="simple">-20.06915, 44.66041667</named-content></named-content>,30 m, tropical dry forest (B.L.Fisher) (<named-content xmlns:xlink="http://www.w3.org/1999/xlink" content-type="dwc:institutional_code" xlink:type="simple">CASC</named-content>); Atsimo Andrefana Region, Distric of Betioky ; Beza Mahafaly Special reserve Parcelle Belle vue 07 Km W of Research Station, <named-content xmlns:xlink="http://www.w3.org/1999/xlink" content-type="dwc:verbatimCoordinates" xlink:type="simple"><named-content content-type="geo-json" specific-use="{&#34;type&#34;:&#34;Point&#34;,&#34;coordinates&#34;:[44.575500,-23.689830]}" id="NCID0EC6AI" xlink:type="simple">-23.68983, 44.5755</named-content></named-content>, 177 m, spiny forest (Rin’ha) (<named-content xmlns:xlink="http://www.w3.org/1999/xlink" content-type="dwc:institutional_code" xlink:type="simple">CASC</named-content>); Réserve Berenty,<named-content xmlns:xlink="http://www.w3.org/1999/xlink" content-type="dwc:verbatimCoordinates" xlink:type="simple"><named-content content-type="geo-json" specific-use="{&#34;type&#34;:&#34;Point&#34;,&#34;coordinates&#34;:[46.300000,-25.016670]}" id="NCID0ER6AI" xlink:type="simple">-25.01667,46.3</named-content></named-content>,25 m,tropical dry forest (P.S.Ward) (<named-content xmlns:xlink="http://www.w3.org/1999/xlink" content-type="dwc:institutional_code" xlink:type="simple">PSWC</named-content>); Res. Beza-Mahafaly, Parcel 1, <named-content xmlns:xlink="http://www.w3.org/1999/xlink" content-type="dwc:verbatimCoordinates" xlink:type="simple"><named-content content-type="geo-json" specific-use="{&#34;type&#34;:&#34;Point&#34;,&#34;coordinates&#34;:[44.633330,-23.650000]}" id="NCID0E56AI" xlink:type="simple">-23.65, 44.63333</named-content></named-content>, 130 m, tropical dry forest (P.S.Ward) (<named-content xmlns:xlink="http://www.w3.org/1999/xlink" content-type="dwc:institutional_code" xlink:type="simple">PSWC</named-content>); Makay Mts., <named-content xmlns:xlink="http://www.w3.org/1999/xlink" content-type="dwc:verbatimCoordinates" xlink:type="simple"><named-content content-type="geo-json" specific-use="{&#34;type&#34;:&#34;Point&#34;,&#34;coordinates&#34;:[45.145250,-21.313340]}" id="NCID0ELABI" xlink:type="simple">-21.31334, 45.14525</named-content></named-content>,575 m, Burned savannah (B.L.Fisher et al.) (<named-content xmlns:xlink="http://www.w3.org/1999/xlink" content-type="dwc:institutional_code" xlink:type="simple">CASC</named-content>). Makay Mts., <named-content xmlns:xlink="http://www.w3.org/1999/xlink" content-type="dwc:verbatimCoordinates" xlink:type="simple"><named-content content-type="geo-json" specific-use="{&#34;type&#34;:&#34;Point&#34;,&#34;coordinates&#34;:[45.129190,-21.299610]}" id="NCID0EYABI" xlink:type="simple">-21.29961, 45.12919</named-content></named-content>, 570 m, Dry forest edge and burned savannah (B.L.Fisher et al.) (<named-content xmlns:xlink="http://www.w3.org/1999/xlink" content-type="dwc:institutional_code" xlink:type="simple">CASC</named-content>); Makay Mts., <named-content xmlns:xlink="http://www.w3.org/1999/xlink" content-type="dwc:verbatimCoordinates" xlink:type="simple"><named-content content-type="geo-json" specific-use="{&#34;type&#34;:&#34;Point&#34;,&#34;coordinates&#34;:[45.313500,-21.223440]}" id="NCID0EFBBI" xlink:type="simple">-21.22344, 45.3135</named-content></named-content>, 550 m, Gallery forest with bamboo (B.L.Fisher et al.) <!--PageBreak-->(<named-content xmlns:xlink="http://www.w3.org/1999/xlink" content-type="dwc:institutional_code" xlink:type="simple">CASC</named-content>); Forêt de Mahavelo, Isantoria River,<named-content xmlns:xlink="http://www.w3.org/1999/xlink" content-type="dwc:verbatimCoordinates" xlink:type="simple"><named-content content-type="geo-json" specific-use="{&#34;type&#34;:&#34;Point&#34;,&#34;coordinates&#34;:[46.157170,-24.758330]}" id="NCID0EUBBI" xlink:type="simple">-24.75833,46.15717</named-content></named-content>,110 m,spiny forest/thicket (Fisher-Griswold Arthropod Team) (<named-content xmlns:xlink="http://www.w3.org/1999/xlink" content-type="dwc:institutional_code" xlink:type="simple">CASC</named-content>); 7.0 km 156° SSE Lavanono,-25.47111,44.9885,50 m,spiny forest/thicket (Fisher-Griswold Arthropod Team) (<named-content xmlns:xlink="http://www.w3.org/1999/xlink" content-type="dwc:institutional_code" xlink:type="simple">CASC</named-content>); 4.4 km 148° SSE Lavanono, <named-content xmlns:xlink="http://www.w3.org/1999/xlink" content-type="dwc:verbatimCoordinates" xlink:type="simple"><named-content content-type="geo-json" specific-use="{&#34;type&#34;:&#34;Point&#34;,&#34;coordinates&#34;:[44.974170,-25.450560]}" id="NCID0EGCBI" xlink:type="simple">-25.45056, 44.97417</named-content></named-content>, 60 m, spiny forest/thicket (Fisher-Griswold Arthropod Team) (<named-content xmlns:xlink="http://www.w3.org/1999/xlink" content-type="dwc:institutional_code" xlink:type="simple">CASC</named-content>); 12.7 km 287° W Marovato,<named-content xmlns:xlink="http://www.w3.org/1999/xlink" content-type="dwc:verbatimCoordinates" xlink:type="simple"><named-content content-type="geo-json" specific-use="{&#34;type&#34;:&#34;Point&#34;,&#34;coordinates&#34;:[45.150170,-25.536110]}" id="NCID0ETCBI" xlink:type="simple">-25.53611,45.15017</named-content></named-content>,130 m, spiny forest/thicket (Fisher-Griswold Arthropod Team) (<named-content xmlns:xlink="http://www.w3.org/1999/xlink" content-type="dwc:institutional_code" xlink:type="simple">CASC</named-content>); 3.5 km 236° SW Marovato, <named-content xmlns:xlink="http://www.w3.org/1999/xlink" content-type="dwc:verbatimCoordinates" xlink:type="simple"><named-content content-type="geo-json" specific-use="{&#34;type&#34;:&#34;Point&#34;,&#34;coordinates&#34;:[45.255830,-25.553890]}" id="NCID0EADBI" xlink:type="simple">-25.55389, 45.25583</named-content></named-content>, 230 m, spiny forest/thicket (Fisher-Griswold Arthropod Team) (<named-content xmlns:xlink="http://www.w3.org/1999/xlink" content-type="dwc:institutional_code" xlink:type="simple">CASC</named-content>); Réserve Spéciale de Cap Sainte Marie, 12.3 km 262° W Marovato,<named-content xmlns:xlink="http://www.w3.org/1999/xlink" content-type="dwc:verbatimCoordinates" xlink:type="simple"><named-content content-type="geo-json" specific-use="{&#34;type&#34;:&#34;Point&#34;,&#34;coordinates&#34;:[45.168330,-25.581670]}" id="NCID0ENDBI" xlink:type="simple">-25.58167,45.16833</named-content></named-content>,200 m, spiny forest/thicket (Fisher-Griswold Arthropod Team) (<named-content xmlns:xlink="http://www.w3.org/1999/xlink" content-type="dwc:institutional_code" xlink:type="simple">CASC</named-content>); Forêt de Mite, 20.7 km 29° WNW Tongobory, <named-content xmlns:xlink="http://www.w3.org/1999/xlink" content-type="dwc:verbatimCoordinates" xlink:type="simple"><named-content content-type="geo-json" specific-use="{&#34;type&#34;:&#34;Point&#34;,&#34;coordinates&#34;:[44.121330,-23.524170]}" id="NCID0E1DBI" xlink:type="simple">-23.52417, 44.12133</named-content></named-content>, 75 m, gallery forest (Fisher-Griswold Arthropod Team) (<named-content xmlns:xlink="http://www.w3.org/1999/xlink" content-type="dwc:institutional_code" xlink:type="simple">CASC</named-content>); Tsimelahy - Parcel II, Andohahela National Park, transition forest, Tulear Province, <named-content xmlns:xlink="http://www.w3.org/1999/xlink" content-type="dwc:verbatimCoordinates" xlink:type="simple"><named-content content-type="geo-json" specific-use="{&#34;type&#34;:&#34;Point&#34;,&#34;coordinates&#34;:[46.626670,-24.936830]}" id="NCID0EHEBI" xlink:type="simple">-24.93683, 46.62667</named-content></named-content>, 180 m, transition forest (M.E. Irwin, F.D. Parker, R. Harin’Hala) (<named-content xmlns:xlink="http://www.w3.org/1999/xlink" content-type="dwc:institutional_code" xlink:type="simple">CASC</named-content>); Andohaela N. P., Tsimelahy, <named-content xmlns:xlink="http://www.w3.org/1999/xlink" content-type="dwc:verbatimCoordinates" xlink:type="simple"><named-content content-type="geo-json" specific-use="{&#34;type&#34;:&#34;Point&#34;,&#34;coordinates&#34;:[46.626670,-24.936830]}" id="NCID0EUEBI" xlink:type="simple">-24.93683, 46.62667</named-content></named-content>, 180 m, transition forest (M.E. Irwin, F.D. Parker, R. Harin’Hala) (<named-content xmlns:xlink="http://www.w3.org/1999/xlink" content-type="dwc:institutional_code" xlink:type="simple">CASC</named-content>); Ihazofotsy - Parcel III, Andohahela National Park, transition forest, Tulear Province, <named-content xmlns:xlink="http://www.w3.org/1999/xlink" content-type="dwc:verbatimCoordinates" xlink:type="simple"><named-content content-type="geo-json" specific-use="{&#34;type&#34;:&#34;Point&#34;,&#34;coordinates&#34;:[46.486830,-24.834830]}" id="NCID0EBFBI" xlink:type="simple">-24.83483, 46.48683</named-content></named-content>, 80 m, transition between spiny and dry deciduous forests (M.E. Irwin, F.D. Parker, R. Harin’Hala) (<named-content xmlns:xlink="http://www.w3.org/1999/xlink" content-type="dwc:institutional_code" xlink:type="simple">CASC</named-content>);Parcel I, Beza Mahafaly Reserve, near research station, Tulear Province, <named-content xmlns:xlink="http://www.w3.org/1999/xlink" content-type="dwc:verbatimCoordinates" xlink:type="simple"><named-content content-type="geo-json" specific-use="{&#34;type&#34;:&#34;Point&#34;,&#34;coordinates&#34;:[44.591000,-23.686500]}" id="NCID0EOFBI" xlink:type="simple">-23.6865, 44.591</named-content></named-content>, 165 m, dry deciduous forest (R. Harin’Hala) (<named-content xmlns:xlink="http://www.w3.org/1999/xlink" content-type="dwc:institutional_code" xlink:type="simple">CASC</named-content>); Parcel II, Beza Mahafaly Reserve, near Bellevue, Tulear Province, <named-content xmlns:xlink="http://www.w3.org/1999/xlink" content-type="dwc:verbatimCoordinates" xlink:type="simple"><named-content content-type="geo-json" specific-use="{&#34;type&#34;:&#34;Point&#34;,&#34;coordinates&#34;:[44.575500,-23.689830]}" id="NCID0E2FBI" xlink:type="simple">-23.68983, 44.5755</named-content></named-content>, 180 m, spiny forest (R. Harin’Hala) (<named-content xmlns:xlink="http://www.w3.org/1999/xlink" content-type="dwc:institutional_code" xlink:type="simple">CASC</named-content>).</p></tp:treatment-sec><tp:treatment-sec><!--Section generated to contain objects referenced in tp:taxon-treatment.--><fig id="F1" position="float" orientation="portrait"><label>Figure 1.</label><caption><p>
            <tp:taxon-name><tp:taxon-name-part taxon-name-part-type="genus" reg="Camponotus">Camponotus</tp:taxon-name-part></tp:taxon-name> species in thesubgenus <tp:taxon-name><tp:taxon-name-part taxon-name-part-type="subgenus" reg="Myrmopytia">Myrmopytia</tp:taxon-name-part></tp:taxon-name> are thought to mimic co-occurring <tp:taxon-name><tp:taxon-name-part taxon-name-part-type="genus" reg="Aphaenogaster">Aphaenogaster</tp:taxon-name-part></tp:taxon-name> species <bold>A</bold> <italic><tp:taxon-name><tp:taxon-name-part taxon-name-part-type="genus" reg="Aphaenogaster">Aphaenogaster</tp:taxon-name-part> <tp:taxon-name-part taxon-name-part-type="species" reg="swammerdami">swammerdami</tp:taxon-name-part></tp:taxon-name></italic> (<ext-link xmlns:xlink="http://www.w3.org/1999/xlink" ext-link-type="uri" xlink:href="http://data.antweb.org/specimen/CASENT0017663" xlink:type="simple">CASENT0017663</ext-link>) <bold>B</bold> <italic><tp:taxon-name><tp:taxon-name-part taxon-name-part-type="genus" reg="Camponotus">Camponotus</tp:taxon-name-part> <tp:taxon-name-part taxon-name-part-type="species" reg="imitator">imitator</tp:taxon-name-part></tp:taxon-name></italic> (<ext-link xmlns:xlink="http://www.w3.org/1999/xlink" ext-link-type="uri" xlink:href="http://data.antweb.org/specimen/CASENT0452849" xlink:type="simple">CASENT0452849</ext-link>).</p></caption><graphic xmlns:xlink="http://www.w3.org/1999/xlink" xlink:href="zookeys-681-119-g001.jpg" position="float" orientation="portrait" xlink:type="simple" id="oo_141181.jpg"/></fig><fig id="F4" position="float" orientation="portrait"><label>Figure 4.</label><caption><p>Illustration of the neck (posterior region of the head) and the anterior clypeal margin of <bold>A</bold> <tp:taxon-name><tp:taxon-name-part taxon-name-part-type="genus" reg="Camponotus">Camponotus</tp:taxon-name-part> <tp:taxon-name-part taxon-name-part-type="species" reg="imitator">imitator</tp:taxon-name-part></tp:taxon-name> (<ext-link xmlns:xlink="http://www.w3.org/1999/xlink" ext-link-type="uri" xlink:href="http://data.antweb.org/specimen/CASENT0452849" xlink:type="simple">CASENT0452849</ext-link>), and <bold>B</bold> <italic><tp:taxon-name><tp:taxon-name-part taxon-name-part-type="genus" reg="Camponotus">Camponotus</tp:taxon-name-part> <tp:taxon-name-part taxon-name-part-type="species" reg="karaha">karaha</tp:taxon-name-part></tp:taxon-name></italic> (<ext-link xmlns:xlink="http://www.w3.org/1999/xlink" ext-link-type="uri" xlink:href="http://data.antweb.org/specimen/CASENT0152090" xlink:type="simple">CASENT0152090</ext-link>). Arrows indicate the posterior portion of the head capsule which in <italic><tp:taxon-name><tp:taxon-name-part taxon-name-part-type="species" reg="karaha">karaha</tp:taxon-name-part></tp:taxon-name></italic> is drawn out into a strongly constricted neck, behind which the head capsule flares out, forming a pronounced collar.</p></caption><graphic xmlns:xlink="http://www.w3.org/1999/xlink" xlink:href="zookeys-681-119-g004.jpg" position="float" orientation="portrait" xlink:type="simple" id="oo_141185.jpg"/></fig><fig id="F5" position="float" orientation="portrait"><label>Figure 5.</label><caption><p>Head of major worker in full-face view. <bold>A</bold> <italic><tp:taxon-name><tp:taxon-name-part taxon-name-part-type="genus" reg="Camponotus">Camponotus</tp:taxon-name-part> <tp:taxon-name-part taxon-name-part-type="species" reg="imitator">imitator</tp:taxon-name-part></tp:taxon-name></italic> (<ext-link xmlns:xlink="http://www.w3.org/1999/xlink" ext-link-type="uri" xlink:href="http://data.antweb.org/specimen/CASENT0452863" xlink:type="simple">CASENT0452863</ext-link>), head wedge-shaped <bold>B</bold> <italic><tp:taxon-name><tp:taxon-name-part taxon-name-part-type="genus" reg="Camponotus">Camponotus</tp:taxon-name-part> <tp:taxon-name-part taxon-name-part-type="species" reg="karaha">karaha</tp:taxon-name-part></tp:taxon-name></italic> (<ext-link xmlns:xlink="http://www.w3.org/1999/xlink" ext-link-type="uri" xlink:href="http://data.antweb.org/specimen/CASENT0151921" xlink:type="simple">CASENT0151921</ext-link>), head rectangular.</p></caption><graphic xmlns:xlink="http://www.w3.org/1999/xlink" xlink:href="zookeys-681-119-g005.jpg" position="float" orientation="portrait" xlink:type="simple" id="oo_141186.jpg"/></fig></tp:treatment-sec><ref-list><ref id="B7"><mixed-citation xmlns:xlink="http://www.w3.org/1999/xlink" xlink:type="simple">
          <person-group><name name-style="western"><surname>Forel</surname><given-names>A</given-names></name></person-group> (<year>1891</year>) <article-title>Histoire Physique, Naturelle et Politique de Madagascar 20. Histoire naturelle des Hyménoptères</article-title> In: Grandidier A (<role>Ed.</role>) <source>Les Formicides</source>, <volume>2</volume> (fascicule 28). <publisher-loc>Paris</publisher-loc>,<fpage>1</fpage>–<lpage>231</lpage>.</mixed-citation></ref><ref id="B1"><mixed-citation xmlns:xlink="http://www.w3.org/1999/xlink" xlink:type="simple">
          <person-group><name name-style="western"><surname>Böhning-Gaese</surname><given-names>K</given-names></name><name name-style="western"><surname>Gaese</surname><given-names>BH</given-names></name><name name-style="western"><surname>Rabemanantsoa</surname><given-names>SB</given-names></name></person-group> (<year>1999</year>) <article-title>Importance of primary and secondary seed dispersal in the Malagasy tree <italic><tp:taxon-name><tp:taxon-name-part taxon-name-part-type="genus">Commiphora</tp:taxon-name-part> <tp:taxon-name-part taxon-name-part-type="species">guillaumini</tp:taxon-name-part></tp:taxon-name></italic></article-title>. <source>Ecology</source> <volume>80</volume>: <fpage>821</fpage>–<lpage>832</lpage>. <ext-link xlink:type="simple" ext-link-type="doi" xlink:href="10.1890/0012-9658(1999)080[0821:IOPASS]2.0.CO;2">https://doi.org/10.1890/0012-9658(1999)080[0821:IOPASS]2.0.CO;2</ext-link></mixed-citation></ref></ref-list></tp:taxon-treatment>
