# Supplementary material for: Taxonomic revision of imitating carpenter ants, Camponotus subgenus Myrmopytia (Hymenoptera, Formicidae) of Madagascar, using morphometry and qualitative traits
Source: Zookeys. 2017 Jun 21;(681):119–52. doi: 10.3897/zookeys.681.13187 (PMC5523882; doi:10.3897/zookeys.681.13187)
Supplement: XML Treatment for Camponotus jodina [file zookeys.681.13187-treatment2.xml]

<!DOCTYPE tp:taxon-treatment
  PUBLIC "-//TaxonX//DTD Taxonomic Treatment Publishing DTD v0 20100105//EN" "tax-treatment-NSO.dtd">
<tp:taxon-treatment xmlns:tp="http://www.plazi.org/taxpub"><tp:treatment-meta><kwd-group><label>Taxon classification</label><kwd><named-content xmlns:xlink="http://www.w3.org/1999/xlink" content-type="kingdom">Animalia</named-content></kwd><kwd><named-content xmlns:xlink="http://www.w3.org/1999/xlink" content-type="order">Hymenoptera</named-content></kwd><kwd><named-content xmlns:xlink="http://www.w3.org/1999/xlink" content-type="family">Formicidae</named-content></kwd></kwd-group><mixed-citation publication-type="journal"><person-group><name><surname>Rasoamanana</surname><given-names>Nicole</given-names></name><name><surname>Csősz</surname><given-names>Sándor</given-names></name><name><surname>Fisher</surname><given-names>Brian L.</given-names></name></person-group><article-title>Taxonomic revision of imitating carpenter ants, <tp:taxon-name><tp:taxon-name-part taxon-name-part-type="genus" reg="Camponotus">Camponotus</tp:taxon-name-part> <tp:taxon-name-part taxon-name-part-type="infraspecific-rank">subgenus</tp:taxon-name-part> <tp:taxon-name-part taxon-name-part-type="subgenus" reg="Myrmopytia">Myrmopytia</tp:taxon-name-part></tp:taxon-name> (<tp:taxon-name><tp:taxon-name-part taxon-name-part-type="order">Hymenoptera</tp:taxon-name-part></tp:taxon-name>, <tp:taxon-name><tp:taxon-name-part taxon-name-part-type="family">Formicidae</tp:taxon-name-part></tp:taxon-name>) of Madagascar, using morphometry and qualitative traits</article-title><source>Zookeys</source><day>21</day><month>6</month><year>2017</year><volume>2017</volume><issue>681</issue><fpage>119</fpage><lpage>152</lpage><pub-id pub-id-type="doi">10.3897/zookeys.681.13187</pub-id></mixed-citation></tp:treatment-meta><tp:nomenclature><tp:taxon-name>
              <tp:taxon-name-part taxon-name-part-type="genus" reg="Camponotus">Camponotus</tp:taxon-name-part>
              <tp:taxon-name-part taxon-name-part-type="species" reg="jodina">jodina</tp:taxon-name-part>
              <object-id xmlns:xlink="http://www.w3.org/1999/xlink" content-type="zoobank" xlink:type="simple">http://zoobank.org/FFE73B10-0111-40F5-831B-AC72F3D89E0E</object-id>
            </tp:taxon-name><tp:taxon-status xmlns:xlink="http://www.w3.org/1999/xlink" xlink:type="simple">sp. n.</tp:taxon-status><xref ref-type="fig" rid="F8">Figures 8B</xref><xref ref-type="fig" rid="F12">, 12</xref><xref ref-type="fig" rid="F18">, 18</xref><!--PageBreak--></tp:nomenclature><tp:treatment-sec sec-type="type material" id="SECID0E1HBI"><title>Type material investigated.</title><p>Holotype worker: MADAGASCAR, Province Toamasina, Parc National de Zahamena, Onibe River, <named-content xmlns:xlink="http://www.w3.org/1999/xlink" content-type="dwc:verbatimCoordinates" xlink:type="simple"><named-content content-type="geo-json" specific-use="{&#34;type&#34;:&#34;Point&#34;,&#34;coordinates&#34;:[48.854680,-17.759080]}" id="NCID0EDIBI" xlink:type="simple">-17.75908 48.85468</named-content></named-content>, 780 m, 22.ii.2009, rainforest, on low vegetation. (B.L. Fisher et al.). Collection code: BLF22344. Unique specimen identifier: <ext-link xmlns:xlink="http://www.w3.org/1999/xlink" ext-link-type="uri" xlink:href="http://data.antweb.org/specimen/CASENT0152090" xlink:type="simple">CASENT0152090</ext-link> (<named-content xmlns:xlink="http://www.w3.org/1999/xlink" content-type="dwc:institutional_code" xlink:type="simple">CASC</named-content>).</p><p>Paratype worker: MADAGASCAR, Prov. Toamasina, Parc National de Zahamena, Sahavorondrano River, <named-content xmlns:xlink="http://www.w3.org/1999/xlink" content-type="dwc:verbatimCoordinates" xlink:type="simple"><named-content content-type="geo-json" specific-use="{&#34;type&#34;:&#34;Point&#34;,&#34;coordinates&#34;:[48.857250,-17.752570]}" id="NCID0ESIBI" xlink:type="simple">-17.75257, 48.85725</named-content></named-content>, 765 m, 23.ii.2009, rainforest, beating low vegetation. (B.L. Fisher et al.). Collection code: BLF22401. Unique specimen identifier: <ext-link xmlns:xlink="http://www.w3.org/1999/xlink" ext-link-type="uri" xlink:href="http://data.antweb.org/specimen/CASENT0153052" xlink:type="simple">CASENT0153052</ext-link> (<named-content xmlns:xlink="http://www.w3.org/1999/xlink" content-type="dwc:institutional_code" xlink:type="simple">CASC</named-content>).</p><fig id="F12" position="float" orientation="portrait"><label>Figure 12.</label><caption><p>
                  <italic><tp:taxon-name><tp:taxon-name-part taxon-name-part-type="genus" reg="Camponotus">Camponotus</tp:taxon-name-part> <tp:taxon-name-part taxon-name-part-type="species" reg="jodina">jodina</tp:taxon-name-part></tp:taxon-name></italic> minor worker <ext-link xmlns:xlink="http://www.w3.org/1999/xlink" ext-link-type="uri" xlink:href="http://data.antweb.org/specimen/CASENT0152090" xlink:type="simple">CASENT0152090</ext-link>. <bold>A</bold> Lateral view <bold>B</bold> Head in full-face view <bold>C</bold> Dorsal view.</p></caption><graphic xmlns:xlink="http://www.w3.org/1999/xlink" xlink:href="zookeys-681-119-g012.jpg" position="float" orientation="portrait" xlink:type="simple" id="oo_141193.jpg"/></fig></tp:treatment-sec><tp:treatment-sec sec-type="diagnosis" id="SECID0EYJBI"><title>Diagnosis.</title><p>
              <italic><tp:taxon-name><tp:taxon-name-part taxon-name-part-type="genus" reg="Camponotus">Camponotus</tp:taxon-name-part> <tp:taxon-name-part taxon-name-part-type="species" reg="jodina">jodina</tp:taxon-name-part></tp:taxon-name></italic> is easily distinguishable from the other species of <italic><tp:taxon-name><tp:taxon-name-part taxon-name-part-type="subgenus" reg="Myrmopytia">Myrmopytia</tp:taxon-name-part></tp:taxon-name></italic> on the basis of the following character combination: petiole surmounted by a conical node terminated with a blunt spine, <abbrev xmlns:xlink="http://www.w3.org/1999/xlink" xlink:title="petiolar width" id="ABBRID0ETKBI" xlink:type="simple">PEW</abbrev>/<abbrev xmlns:xlink="http://www.w3.org/1999/xlink" xlink:title="cephalic size" id="ABBRID0EXKBI" xlink:type="simple">CS</abbrev> 0.152 [0.149, 0.156], propodeum coarsely reticulate with a short vertical anterior face.</p></tp:treatment-sec><tp:treatment-sec sec-type="description" id="SECID0E2KBI"><title>Description of minor worker.</title><p>Head longer than wide, rear portion of head extended into a long neck, sides of head narrowed in front of eyes. <abbrev xmlns:xlink="http://www.w3.org/1999/xlink" xlink:title="cephalic size" id="ABBRID0EBLBI" xlink:type="simple">CS</abbrev> 1.84 mm [1.80, 1.88] (n=2). Posterior margin of head glabrous, suberect genal setae present on sides of head in full-face view. Eyes located anterior to the midlength of head capsule in full-face view, <!--PageBreak--><abbrev xmlns:xlink="http://www.w3.org/1999/xlink" xlink:title="postocular distance" id="ABBRID0EGLBI" xlink:type="simple">PoOC</abbrev>/<abbrev xmlns:xlink="http://www.w3.org/1999/xlink" xlink:title="cephalic length" id="ABBRID0EKLBI" xlink:type="simple">CL</abbrev> 0.417 [0.407, 0.426]. Frontal carina convex, <abbrev xmlns:xlink="http://www.w3.org/1999/xlink" xlink:title="frontal carina distance" id="ABBRID0EOLBI" xlink:type="simple">FR</abbrev>/<abbrev xmlns:xlink="http://www.w3.org/1999/xlink" xlink:title="cephalic size" id="ABBRID0ESLBI" xlink:type="simple">CS</abbrev> 0.228 [0.222, 0.234]. Scape distinctly surpassing posterior margin by almost half of its length, <abbrev xmlns:xlink="http://www.w3.org/1999/xlink" xlink:title="scape length" id="ABBRID0EWLBI" xlink:type="simple">SL</abbrev>/<abbrev xmlns:xlink="http://www.w3.org/1999/xlink" xlink:title="cephalic size" id="ABBRID0E1LBI" xlink:type="simple">CS</abbrev> 1.870 [1.851, 1.889]. Anterior margin of clypeus produced into an obtuse angle, lateral border straight. In profile, posteromedian portion of clypeus with an obtuse angle. <abbrev xmlns:xlink="http://www.w3.org/1999/xlink" xlink:title="clypeal length" id="ABBRID0E5LBI" xlink:type="simple">ClyL</abbrev>/<abbrev xmlns:xlink="http://www.w3.org/1999/xlink" xlink:title="cephalic length" id="ABBRID0ECMBI" xlink:type="simple">CL</abbrev> 0.225 [0.213, 0.237]. Mandible with 6 teeth, palps long with respect to head size.</p><!--PageBreak--><p>Pronotum evenly curved over its length. Mesonotum straight and elongate, <abbrev xmlns:xlink="http://www.w3.org/1999/xlink" xlink:title="mesothoracico-propodeal distance" id="ABBRID0EJMBI" xlink:type="simple">MPD</abbrev>/<abbrev xmlns:xlink="http://www.w3.org/1999/xlink" xlink:title="cephalic size" id="ABBRID0ENMBI" xlink:type="simple">CS</abbrev> 1.424 [1.422, 1.426]. Erect setae absent, appressed pubescence generally sparse. Mesothoracic spiracles prominent; propodeal dorsum evenly convex, its outline meeting the metanotal groove with transverse carina. <abbrev xmlns:xlink="http://www.w3.org/1999/xlink" xlink:title="mesosoma length" id="ABBRID0ERMBI" xlink:type="simple">ML</abbrev>/<abbrev xmlns:xlink="http://www.w3.org/1999/xlink" xlink:title="cephalic size" id="ABBRID0EVMBI" xlink:type="simple">CS</abbrev> 2.294[2.255, 2.333].</p><p>Petiole nodiform. Dorsum of petiole strongly concave, tapering apically to a blunt spine, <abbrev xmlns:xlink="http://www.w3.org/1999/xlink" xlink:title="petiolar width" id="ABBRID0E2MBI" xlink:type="simple">PEW</abbrev>/<abbrev xmlns:xlink="http://www.w3.org/1999/xlink" xlink:title="cephalic size" id="ABBRID0E6MBI" xlink:type="simple">CS</abbrev> 0.152 [0.149, 0.156].</p><p>Entire body including antennae dark brown. Coxae, femora, and tibiae brown. Head, pronotum, fore-coxae and petiole microreticulate, mesonotum and propodeum reticulate-costate.</p></tp:treatment-sec><tp:treatment-sec sec-type="Major worker" id="SECID0EENBI"><title>Major worker.</title><p>Unknown.</p></tp:treatment-sec><tp:treatment-sec sec-type="Queen" id="SECID0EJNBI"><title>Queen.</title><p>Unknown.</p></tp:treatment-sec><tp:treatment-sec sec-type="Male" id="SECID0EONBI"><title>Male.</title><p>Unknown.</p></tp:treatment-sec><tp:treatment-sec sec-type="distribution" id="SECID0ETNBI"><title>Distribution and biology.</title><p>
              <italic><tp:taxon-name><tp:taxon-name-part taxon-name-part-type="genus" reg="Camponotus">C.</tp:taxon-name-part> <tp:taxon-name-part taxon-name-part-type="species" reg="jodina">jodina</tp:taxon-name-part></tp:taxon-name></italic> is known from only two specimens collected in Parc National de Zahamena, in rainforest, at two different localities: Onibe River and Sahavorondrano River (Fig. <xref ref-type="fig" rid="F18">18A</xref>). Workers were found foraging on lower vegetation. <italic><tp:taxon-name><tp:taxon-name-part taxon-name-part-type="genus" reg="Camponotus">C.</tp:taxon-name-part> <tp:taxon-name-part taxon-name-part-type="species" reg="jodina">jodina</tp:taxon-name-part></tp:taxon-name></italic> occurs sympatric with <italic><tp:taxon-name><tp:taxon-name-part taxon-name-part-type="genus" reg="Camponotus">C.</tp:taxon-name-part> <tp:taxon-name-part taxon-name-part-type="species" reg="karaha">karaha</tp:taxon-name-part></tp:taxon-name></italic> at the Sahavorondrano River.</p></tp:treatment-sec><tp:treatment-sec sec-type="etymology" id="SECID0E5OBI"><title>Etymology.</title><p>This species is named for the shape of its petiole in profile; the Malagasy word “<tp:taxon-name><tp:taxon-name-part taxon-name-part-type="species" reg="jodina">jodina</tp:taxon-name-part></tp:taxon-name>” means directed upward.</p></tp:treatment-sec><tp:treatment-sec><!--Section generated to contain objects referenced in tp:taxon-treatment.--><fig id="F8" position="float" orientation="portrait"><label>Figure 8.</label><caption><p>Lateral view of propodeum and petiole in minor workers of <bold>A</bold> <italic><tp:taxon-name><tp:taxon-name-part taxon-name-part-type="genus" reg="Camponotus">Camponotus</tp:taxon-name-part> <tp:taxon-name-part taxon-name-part-type="species" reg="karaha">karaha</tp:taxon-name-part></tp:taxon-name></italic> (<ext-link xmlns:xlink="http://www.w3.org/1999/xlink" ext-link-type="uri" xlink:href="http://data.antweb.org/specimen/CASENT0067555" xlink:type="simple">CASENT0067555</ext-link>), and <bold>B</bold> <italic><tp:taxon-name><tp:taxon-name-part taxon-name-part-type="genus" reg="Camponotus">Camponotus</tp:taxon-name-part> <tp:taxon-name-part taxon-name-part-type="species" reg="jodina">jodina</tp:taxon-name-part></tp:taxon-name></italic> (<ext-link xmlns:xlink="http://www.w3.org/1999/xlink" ext-link-type="uri" xlink:href="http://data.antweb.org/specimen/CASENT0152090" xlink:type="simple">CASENT0152090</ext-link>).</p></caption><graphic xmlns:xlink="http://www.w3.org/1999/xlink" xlink:href="zookeys-681-119-g008.jpg" position="float" orientation="portrait" xlink:type="simple" id="oo_141189.jpg"/></fig><fig id="F18" position="float" orientation="portrait"><label>Figure 18.</label><caption><p>Distribution maps of the three new species. <bold>A</bold> <italic><tp:taxon-name><tp:taxon-name-part taxon-name-part-type="genus" reg="Camponotus">Camponotus</tp:taxon-name-part> <tp:taxon-name-part taxon-name-part-type="species" reg="jodina">jodina</tp:taxon-name-part></tp:taxon-name></italic> <bold>B</bold> <italic><tp:taxon-name><tp:taxon-name-part taxon-name-part-type="genus" reg="Camponotus">Camponotus</tp:taxon-name-part> <tp:taxon-name-part taxon-name-part-type="species" reg="karaha">karaha</tp:taxon-name-part></tp:taxon-name></italic> <bold>C</bold> <italic><tp:taxon-name><tp:taxon-name-part taxon-name-part-type="genus" reg="Camponotus">Camponotus</tp:taxon-name-part> <tp:taxon-name-part taxon-name-part-type="species" reg="longicollis">longicollis</tp:taxon-name-part></tp:taxon-name></italic>.</p></caption><graphic xmlns:xlink="http://www.w3.org/1999/xlink" xlink:href="zookeys-681-119-g018.jpg" position="float" orientation="portrait" xlink:type="simple" id="oo_141199.jpg"/></fig></tp:treatment-sec></tp:taxon-treatment>
