# Supplementary material for: Taxonomic revision of imitating carpenter ants, Camponotus subgenus Myrmopytia (Hymenoptera, Formicidae) of Madagascar, using morphometry and qualitative traits
Source: Zookeys. 2017 Jun 21;(681):119–52. doi: 10.3897/zookeys.681.13187 (PMC5523882; doi:10.3897/zookeys.681.13187)
Supplement: XML Treatment for Camponotus karaha [file zookeys.681.13187-treatment3.xml]

<!DOCTYPE tp:taxon-treatment
  PUBLIC "-//TaxonX//DTD Taxonomic Treatment Publishing DTD v0 20100105//EN" "tax-treatment-NSO.dtd">
<tp:taxon-treatment xmlns:tp="http://www.plazi.org/taxpub"><tp:treatment-meta><kwd-group><label>Taxon classification</label><kwd><named-content xmlns:xlink="http://www.w3.org/1999/xlink" content-type="kingdom">Animalia</named-content></kwd><kwd><named-content xmlns:xlink="http://www.w3.org/1999/xlink" content-type="order">Hymenoptera</named-content></kwd><kwd><named-content xmlns:xlink="http://www.w3.org/1999/xlink" content-type="family">Formicidae</named-content></kwd></kwd-group><mixed-citation publication-type="journal"><person-group><name><surname>Rasoamanana</surname><given-names>Nicole</given-names></name><name><surname>Csősz</surname><given-names>Sándor</given-names></name><name><surname>Fisher</surname><given-names>Brian L.</given-names></name></person-group><article-title>Taxonomic revision of imitating carpenter ants, <tp:taxon-name><tp:taxon-name-part taxon-name-part-type="genus" reg="Camponotus">Camponotus</tp:taxon-name-part> <tp:taxon-name-part taxon-name-part-type="infraspecific-rank">subgenus</tp:taxon-name-part> <tp:taxon-name-part taxon-name-part-type="subgenus" reg="Myrmopytia">Myrmopytia</tp:taxon-name-part></tp:taxon-name> (<tp:taxon-name><tp:taxon-name-part taxon-name-part-type="order">Hymenoptera</tp:taxon-name-part></tp:taxon-name>, <tp:taxon-name><tp:taxon-name-part taxon-name-part-type="family">Formicidae</tp:taxon-name-part></tp:taxon-name>) of Madagascar, using morphometry and qualitative traits</article-title><source>Zookeys</source><day>21</day><month>6</month><year>2017</year><volume>2017</volume><issue>681</issue><fpage>119</fpage><lpage>152</lpage><pub-id pub-id-type="doi">10.3897/zookeys.681.13187</pub-id></mixed-citation></tp:treatment-meta><tp:nomenclature><tp:taxon-name>
              <tp:taxon-name-part taxon-name-part-type="genus" reg="Camponotus">Camponotus</tp:taxon-name-part>
              <tp:taxon-name-part taxon-name-part-type="species" reg="karaha">karaha</tp:taxon-name-part>
              <object-id xmlns:xlink="http://www.w3.org/1999/xlink" content-type="zoobank" xlink:type="simple">http://zoobank.org/35B73CB2-30F5-4EAF-8321-F93DFADD95EB</object-id>
            </tp:taxon-name><tp:taxon-status xmlns:xlink="http://www.w3.org/1999/xlink" xlink:type="simple">sp. n.</tp:taxon-status><xref ref-type="fig" rid="F4">Figures 4B</xref><xref ref-type="fig" rid="F5">, 5B</xref><xref ref-type="fig" rid="F6">, 6B</xref><xref ref-type="fig" rid="F7">, 7B</xref><xref ref-type="fig" rid="F8">, 8A</xref><xref ref-type="fig" rid="F13">, 13</xref><xref ref-type="fig" rid="F14">, 14</xref><xref ref-type="fig" rid="F15">, 15</xref><xref ref-type="fig" rid="F18">, 18</xref></tp:nomenclature><tp:treatment-sec sec-type="type material" id="SECID0EZRBI"><title>Type material investigated.</title><p>Holotype worker: MADAGASCAR, Province Antsiranana, Parc National de Marojejy, Manantenina River, 27.6 km 35° NE Andapa, 9.6 km 327° NNW Manantenina, -14.435 49.76, 16.xi.2003, 775 m, rainforest, ex rotten log. (B.L. Fisher et al.). Collection code: BLF08983 Unique specimen identifier: <ext-link xmlns:xlink="http://www.w3.org/1999/xlink" ext-link-type="uri" xlink:href="http://data.antweb.org/specimen/CASENT0487715" xlink:type="simple">CASENT0487715</ext-link> (<named-content xmlns:xlink="http://www.w3.org/1999/xlink" content-type="dwc:institutional_code" xlink:type="simple">CASC</named-content>).</p><p>Paratype workers: Six workers with the same data as holotype, Collection code: BLF08983, Unique specimen identifiers: <ext-link xmlns:xlink="http://www.w3.org/1999/xlink" ext-link-type="uri" xlink:href="http://data.antweb.org/specimen/CASENT0487711" xlink:type="simple">CASENT0487711</ext-link> (2w), <ext-link xmlns:xlink="http://www.w3.org/1999/xlink" ext-link-type="uri" xlink:href="http://data.antweb.org/specimen/CASENT0487712" xlink:type="simple">CASENT0487712</ext-link> (2w), <ext-link xmlns:xlink="http://www.w3.org/1999/xlink" ext-link-type="uri" xlink:href="http://data.antweb.org/specimen/CASENT0487713" xlink:type="simple">CASENT0487713</ext-link> (2w), (<named-content xmlns:xlink="http://www.w3.org/1999/xlink" content-type="dwc:institutional_code" xlink:type="simple">CASC</named-content>).</p></tp:treatment-sec><tp:treatment-sec sec-type="diagnosis" id="SECID0ETSBI"><title>Diagnosis.</title><p>Workers of <italic><tp:taxon-name><tp:taxon-name-part taxon-name-part-type="genus" reg="Camponotus">Camponotus</tp:taxon-name-part> <tp:taxon-name-part taxon-name-part-type="species" reg="karaha">karaha</tp:taxon-name-part></tp:taxon-name></italic> can be differentiated from the other three species by the triangular form of the petiole in lateral view, and the protruding clypeus.</p><fig id="F13" position="float" orientation="portrait"><label>Figure 13.</label><caption><p>
                  <italic><tp:taxon-name><tp:taxon-name-part taxon-name-part-type="genus" reg="Camponotus">Camponotus</tp:taxon-name-part> <tp:taxon-name-part taxon-name-part-type="species" reg="karaha">karaha</tp:taxon-name-part></tp:taxon-name></italic> minor worker <ext-link xmlns:xlink="http://www.w3.org/1999/xlink" ext-link-type="uri" xlink:href="http://data.antweb.org/specimen/CASENT0067555" xlink:type="simple">CASENT0067555</ext-link>. <bold>A</bold> Lateral view <bold>B</bold> Head in full-face view <bold>C</bold> Dorsal view.</p></caption><graphic xmlns:xlink="http://www.w3.org/1999/xlink" xlink:href="zookeys-681-119-g013.jpg" position="float" orientation="portrait" xlink:type="simple" id="oo_141194.jpg"/></fig><fig id="F14" position="float" orientation="portrait"><label>Figure 14.</label><caption><p>
                  <italic><tp:taxon-name><tp:taxon-name-part taxon-name-part-type="genus" reg="Camponotus">Camponotus</tp:taxon-name-part> <tp:taxon-name-part taxon-name-part-type="species" reg="karaha">karaha</tp:taxon-name-part></tp:taxon-name></italic> major worker <ext-link xmlns:xlink="http://www.w3.org/1999/xlink" ext-link-type="uri" xlink:href="http://data.antweb.org/specimen/CASENT0151921" xlink:type="simple">CASENT0151921</ext-link>. <bold>A</bold> Lateral view <bold>B</bold> Head in full-face view <bold>C</bold> Dorsal view.</p></caption><graphic xmlns:xlink="http://www.w3.org/1999/xlink" xlink:href="zookeys-681-119-g014.jpg" position="float" orientation="portrait" xlink:type="simple" id="oo_141195.jpg"/></fig><fig id="F15" position="float" orientation="portrait"><label>Figure 15.</label><caption><p>
                  <bold>A</bold> Variant 1, a typical <italic><tp:taxon-name><tp:taxon-name-part taxon-name-part-type="genus" reg="Camponotus">C.</tp:taxon-name-part> <tp:taxon-name-part taxon-name-part-type="species" reg="karaha">karaha</tp:taxon-name-part></tp:taxon-name></italic>. <ext-link xmlns:xlink="http://www.w3.org/1999/xlink" ext-link-type="uri" xlink:href="http://data.antweb.org/specimen/CASENT0067555" xlink:type="simple">CASENT0067555</ext-link> <bold>B</bold> Variant 2 from the north. <ext-link xmlns:xlink="http://www.w3.org/1999/xlink" ext-link-type="uri" xlink:href="http://data.antweb.org/specimen/CASENT0353274" xlink:type="simple">CASENT0353274</ext-link>.</p></caption><graphic xmlns:xlink="http://www.w3.org/1999/xlink" xlink:href="zookeys-681-119-g015.jpg" position="float" orientation="portrait" xlink:type="simple" id="oo_141196.jpg"/></fig></tp:treatment-sec><tp:treatment-sec sec-type="description" id="SECID0EWVBI"><title>Description of minor worker.</title><p>Head longer than wide, anterior region of head elongated, caudate, sides of the head narrowed in front of eyes, <abbrev xmlns:xlink="http://www.w3.org/1999/xlink" xlink:title="cephalic size" id="ABBRID0E3VBI" xlink:type="simple">CS</abbrev> 1.723 mm [1.35, 1.92] (n=47). Erect filiform setae on lateral margin of head and on gena. Eyes located anterior to the midlength of sides of head in full-face view, <abbrev xmlns:xlink="http://www.w3.org/1999/xlink" xlink:title="postocular distance" id="ABBRID0EAWBI" xlink:type="simple">PoOC</abbrev>/<abbrev xmlns:xlink="http://www.w3.org/1999/xlink" xlink:title="cephalic length" id="ABBRID0EEWBI" xlink:type="simple">CL</abbrev> 0.431 [0.404, 0.473]. Frontal carinae convex, <abbrev xmlns:xlink="http://www.w3.org/1999/xlink" xlink:title="frontal carina distance" id="ABBRID0EIWBI" xlink:type="simple">FR</abbrev>/<abbrev xmlns:xlink="http://www.w3.org/1999/xlink" xlink:title="cephalic size" id="ABBRID0EMWBI" xlink:type="simple">CS</abbrev> 0.238 [0.213, 0.267]. Scape distinctly surpassing posterior margin by almost half of its length, <abbrev xmlns:xlink="http://www.w3.org/1999/xlink" xlink:title="scape length" id="ABBRID0EQWBI" xlink:type="simple">SL</abbrev>/<abbrev xmlns:xlink="http://www.w3.org/1999/xlink" xlink:title="cephalic size" id="ABBRID0EUWBI" xlink:type="simple">CS</abbrev> 1.832 [1.651, 2.051]. Anterior margin of clypeus produced into an obtuse angle; in lateral view, clypeus protruding strongly, anterior portion may appear indented (Fig. <xref ref-type="fig" rid="F7">7B</xref>), masticatory margin with 6 teeth, palps long with respect to head size.</p><p>Pronotum weakly undulant. Mesonotum straight and elongate, distinctly compressed laterally anterior to mesothoracic spiracles, <abbrev xmlns:xlink="http://www.w3.org/1999/xlink" xlink:title="mesothoracico-propodeal distance" id="ABBRID0E5WBI" xlink:type="simple">MPD</abbrev>/<abbrev xmlns:xlink="http://www.w3.org/1999/xlink" xlink:title="cephalic size" id="ABBRID0ECXBI" xlink:type="simple">CS</abbrev> 1.401 [1.196, 1.595]. Erect setae absent, appressed pubescence sparsely distributed. Mesothoracic spiracles prominent; propodeal dorsum protuberant, noticeably convex. <abbrev xmlns:xlink="http://www.w3.org/1999/xlink" xlink:title="mesosoma length" id="ABBRID0EGXBI" xlink:type="simple">ML</abbrev>/<abbrev xmlns:xlink="http://www.w3.org/1999/xlink" xlink:title="cephalic size" id="ABBRID0EKXBI" xlink:type="simple">CS</abbrev> 2.203 [1.989, 2.405].</p><p>Petiole conical, petiolar apex with an obtuse angle, posterior face of petiole flat to slightly convex, sides always distinct. <abbrev xmlns:xlink="http://www.w3.org/1999/xlink" xlink:title="petiolar width" id="ABBRID0EQXBI" xlink:type="simple">PEW</abbrev>/<abbrev xmlns:xlink="http://www.w3.org/1999/xlink" xlink:title="cephalic size" id="ABBRID0EUXBI" xlink:type="simple">CS</abbrev> 0.198 [0.169, 0.244].</p><p>Entire body generally black, pronotum may vary to brown, coxae a lighter color than mesosoma, basitarsus and up to 5 basal funiculi whitish. Mesonotum and pro<!--PageBreak-->podeum smooth and glabrous to microsculptured with sparse appressed to subdecumbent setae.</p></tp:treatment-sec><tp:treatment-sec sec-type="description" id="SECID0E3XBI"><title>Description of major worker.</title><p>Head subrectangular in full face view, occipital portion broad, sides of the head mostly parallel and weakly convex, <abbrev xmlns:xlink="http://www.w3.org/1999/xlink" xlink:title="cephalic size" id="ABBRID0ECYBI" xlink:type="simple">CS</abbrev> 2.108 mm [1.92, 2.28] (n=9). Erect filiform setae present on entire head capsule. Eyes located at midlength of head capsule in full-face view. <abbrev xmlns:xlink="http://www.w3.org/1999/xlink" xlink:title="preocular distance" id="ABBRID0EGYBI" xlink:type="simple">PrOc</abbrev>/<abbrev xmlns:xlink="http://www.w3.org/1999/xlink" xlink:title="cephalic length" id="ABBRID0EKYBI" xlink:type="simple">CL</abbrev> 0.434 [0.417, 0.455]. Frontal carinae straight posterior to antennal insertion and curving smoothly toward the posterior margin of clypeus. <abbrev xmlns:xlink="http://www.w3.org/1999/xlink" xlink:title="frontal carina distance" id="ABBRID0EOYBI" xlink:type="simple">FR</abbrev>/CS0.270 [0.255, 0.292]. Scape surpassing posterior margin by one fourth of its length. <abbrev xmlns:xlink="http://www.w3.org/1999/xlink" xlink:title="scape length" id="ABBRID0ESYBI" xlink:type="simple">SL</abbrev>/ <abbrev xmlns:xlink="http://www.w3.org/1999/xlink" xlink:title="cephalic size" id="ABBRID0EWYBI" xlink:type="simple">CS</abbrev> 0.971 [0.711, 1.331]. Anterior margin of clypeus projecting to an obtuse angle and, in lateral view, posterior portion of clypeus weakly produced dorsally (Fig. <xref ref-type="fig" rid="F7">7B</xref>) masticatory margin of mandible with 6 teeth, palps long with respect to head size.</p><!--PageBreak--><p>Pronotum weakly undulant. Anterior region of mesonotum (immediately posterior to the pro-mesonotal suture) in profile rising above pronotum. Dorsal outline of mesonotum and propodeum form a continuous straight line interrupted by a shallow metanotal groove. Erect setae present, appressed pubescence sparsely distributed. Mesothoracic spiracle feebly produced laterally. <abbrev xmlns:xlink="http://www.w3.org/1999/xlink" xlink:title="mesosoma length" id="ABBRID0EBZBI" xlink:type="simple">ML</abbrev>/<abbrev xmlns:xlink="http://www.w3.org/1999/xlink" xlink:title="cephalic size" id="ABBRID0EFZBI" xlink:type="simple">CS</abbrev> 1.872 [1.800, 2.009].</p><p>In profile, petiole conical, node summit acute. <abbrev xmlns:xlink="http://www.w3.org/1999/xlink" xlink:title="petiolar width" id="ABBRID0ELZBI" xlink:type="simple">PEW</abbrev>/<abbrev xmlns:xlink="http://www.w3.org/1999/xlink" xlink:title="cephalic size" id="ABBRID0EPZBI" xlink:type="simple">CS</abbrev> 0.222 [0.211, 0.250].</p><p>Entire body black; femora and tibia dark brown, basitarsus of second and third legs light brown, funicular segments light brown, becoming dark apically. Pronotum and mesonotum microreticulate, sides of propodeum finely punctate, standing filiform setae present in all surfaces.</p></tp:treatment-sec><tp:treatment-sec sec-type="distribution" id="SECID0EUZBI"><title>Distribution and biology.</title><p>
              <italic><tp:taxon-name><tp:taxon-name-part taxon-name-part-type="genus" reg="Camponotus">Camponotus</tp:taxon-name-part> <tp:taxon-name-part taxon-name-part-type="species" reg="karaha">karaha</tp:taxon-name-part></tp:taxon-name></italic> is currently known from 14 localities along the eastern rainforest and montane rainforest of Madagascar at elevations ranging from 175 to 1325 m (Fig. <xref ref-type="fig" rid="F18">18B</xref>). Specimens have been collected on the ground in rotten logs and on low vegetation.</p></tp:treatment-sec><tp:treatment-sec sec-type="etymology" id="SECID0EJ1BI"><title>Etymology.</title><p>The Malagasy word “<tp:taxon-name><tp:taxon-name-part taxon-name-part-type="species" reg="karaha">karaha</tp:taxon-name-part></tp:taxon-name>” means similar, look-alike.</p></tp:treatment-sec><tp:treatment-sec sec-type="Notes on morphological variability" id="SECID0EY1BI"><title>Notes on morphological variability.</title><p>Workers of <italic><tp:taxon-name><tp:taxon-name-part taxon-name-part-type="genus" reg="Camponotus">C.</tp:taxon-name-part> <tp:taxon-name-part taxon-name-part-type="species" reg="karaha">karaha</tp:taxon-name-part></tp:taxon-name></italic> exhibit morphological variability in qualitative traits such as sculpture, color of mesosoma, and profile of propodeum that differ between populations. This divergence is not, or barely, supported by multivariate analyses involving 19 quantitative traits. For this reason, we conclude that all populations examined represent a single species and ascribe the variation to intraspecific variability of populations occupying diverse sites, making geographic (e.g. elevation) or ecological factors as possible explanations for the variance. Populations from the north of its distribution range differ notably in shape of propodeal dorsum and petiolar node and further research on additional samples are needed to further evaluate species status of these populations. For now, we note the differences of the northern populations from the more typical <italic><tp:taxon-name><tp:taxon-name-part taxon-name-part-type="species" reg="karaha">karaha</tp:taxon-name-part></tp:taxon-name></italic>.</p><p>
              <bold>Variant 1.</bold> This variant is the typical <italic><tp:taxon-name><tp:taxon-name-part taxon-name-part-type="genus" reg="Camponotus">C.</tp:taxon-name-part> <tp:taxon-name-part taxon-name-part-type="species" reg="karaha">karaha</tp:taxon-name-part></tp:taxon-name></italic>, and is fairly widespread throughout the eastern rainforest of Madagascar. It can be recognized by having a propodeum dorsum smoothly convex in lateral view, declivitous face of petiole distinctly flat with defined lateral margins, petiolar apex forms a right angle (Fig. <xref ref-type="fig" rid="F16">16A</xref>).</p><!--PageBreak--><p>
              <bold>Variant 2.</bold> Workers are known from montane rainforest of Montagne d’Anjanaharibe and Parc National Masoala, Ambanizana, elevation 800–1100 m. It can be differentiated from the other morph by the propodeal dorsum almost flat in lateral view, declivitous face of petiole convex and not marginate laterally, petiolar apex acuminate (Fig. <xref ref-type="fig" rid="F16">16B</xref>).</p><fig id="F16" position="float" orientation="portrait"><label>Figure 16.</label><caption><p>
                  <italic><tp:taxon-name><tp:taxon-name-part taxon-name-part-type="genus" reg="Camponotus">Camponotus</tp:taxon-name-part> <tp:taxon-name-part taxon-name-part-type="species" reg="longicollis">longicollis</tp:taxon-name-part></tp:taxon-name></italic> minor worker <ext-link xmlns:xlink="http://www.w3.org/1999/xlink" ext-link-type="uri" xlink:href="http://data.antweb.org/specimen/CASENT0191989" xlink:type="simple">CASENT0191989</ext-link>. <bold>A</bold> Lateral view <bold>B</bold> Head in full-face view <bold>C</bold> Dorsal view.</p></caption><graphic xmlns:xlink="http://www.w3.org/1999/xlink" xlink:href="zookeys-681-119-g016.jpg" position="float" orientation="portrait" xlink:type="simple" id="oo_141197.jpg"/></fig><!--PageBreak--></tp:treatment-sec><tp:treatment-sec sec-type="material" id="SECID0EM4BI"><title>Additional material examined.</title><p>Province <bold>Antsiranana</bold>: 6.5 km SSW Befingotra, Rés. Anjanaharibe-Sud,<named-content xmlns:xlink="http://www.w3.org/1999/xlink" content-type="dwc:verbatimCoordinates" xlink:type="simple"><named-content content-type="geo-json" specific-use="{&#34;type&#34;:&#34;Point&#34;,&#34;coordinates&#34;:[49.500000,-14.750000]}" id="NCID0EX4BI" xlink:type="simple"> -14.75, 49.5</named-content></named-content>, 875 m (B.L.Fisher) (<named-content xmlns:xlink="http://www.w3.org/1999/xlink" content-type="dwc:institutional_code" xlink:type="simple">CASC</named-content>); 9.2 km WSW Befingotra, Rés. Anjanaharibe-Sud, <named-content xmlns:xlink="http://www.w3.org/1999/xlink" content-type="dwc:verbatimCoordinates" xlink:type="simple"><named-content content-type="geo-json" specific-use="{&#34;type&#34;:&#34;Point&#34;,&#34;coordinates&#34;:[49.466670,-14.750000]}" id="NCID0EE5BI" xlink:type="simple">-14.75, 49.46667</named-content></named-content>, 1180 m (B.L.Fisher) (<named-content xmlns:xlink="http://www.w3.org/1999/xlink" content-type="dwc:institutional_code" xlink:type="simple">CASC</named-content>); Betaolana Forest, along Bekona River, <named-content xmlns:xlink="http://www.w3.org/1999/xlink" content-type="dwc:verbatimCoordinates" xlink:type="simple"><named-content content-type="geo-json" specific-use="{&#34;type&#34;:&#34;Point&#34;,&#34;coordinates&#34;:[49.440390,-14.529960]}" id="NCID0ER5BI" xlink:type="simple">-14.52996, 49.44039</named-content></named-content>, 880 m (B.L.Fisher et al.) (<named-content xmlns:xlink="http://www.w3.org/1999/xlink" content-type="dwc:institutional_code" xlink:type="simple">CASC</named-content>); Betaolana forest, Ambodihazovolabe village along Ambolokopatrika river, <named-content xmlns:xlink="http://www.w3.org/1999/xlink" content-type="dwc:verbatimCoordinates" xlink:type="simple"><named-content content-type="geo-json" specific-use="{&#34;type&#34;:&#34;Point&#34;,&#34;coordinates&#34;:[49.451630,-14.544840]}" id="NCID0E55BI" xlink:type="simple">-14.54484, 49.45163</named-content></named-content>, 740 m (B.L.Fisher et al.) (<named-content xmlns:xlink="http://www.w3.org/1999/xlink" content-type="dwc:institutional_code" xlink:type="simple">CASC</named-content>); Binara Forest, <named-content xmlns:xlink="http://www.w3.org/1999/xlink" content-type="dwc:verbatimCoordinates" xlink:type="simple"><named-content content-type="geo-json" specific-use="{&#34;type&#34;:&#34;Point&#34;,&#34;coordinates&#34;:[49.599190,-13.263920]}" id="NCID0EL6BI" xlink:type="simple">-13.26392, 49.59919</named-content></named-content>, 1065 m (B.L.Fisher et al.) (<named-content xmlns:xlink="http://www.w3.org/1999/xlink" content-type="dwc:institutional_code" xlink:type="simple">CASC</named-content>); Binara Forest, <named-content xmlns:xlink="http://www.w3.org/1999/xlink" content-type="dwc:verbatimCoordinates" xlink:type="simple"><named-content content-type="geo-json" specific-use="{&#34;type&#34;:&#34;Point&#34;,&#34;coordinates&#34;:[49.601410,-13.263880]}" id="NCID0EY6BI" xlink:type="simple">-13.26388, 49.60141</named-content></named-content>, 900 m (B.L.Fisher et al.) (<named-content xmlns:xlink="http://www.w3.org/1999/xlink" content-type="dwc:institutional_code" xlink:type="simple">CASC</named-content>); Galoko chain, Mont Kalabenono, <named-content xmlns:xlink="http://www.w3.org/1999/xlink" content-type="dwc:verbatimCoordinates" xlink:type="simple"><named-content content-type="geo-json" specific-use="{&#34;type&#34;:&#34;Point&#34;,&#34;coordinates&#34;:[48.673740,-13.639990]}" id="NCID0EFACI" xlink:type="simple">-13.63999, 48.67374</named-content></named-content>, 498 m (B.L.Fisher et al.) (<named-content xmlns:xlink="http://www.w3.org/1999/xlink" content-type="dwc:institutional_code" xlink:type="simple">CASC</named-content>); Galoko chain, Mont Kalabenono, <named-content xmlns:xlink="http://www.w3.org/1999/xlink" content-type="dwc:verbatimCoordinates" xlink:type="simple"><named-content content-type="geo-json" specific-use="{&#34;type&#34;:&#34;Point&#34;,&#34;coordinates&#34;:[48.672820,-13.641790]}" id="NCID0ESACI" xlink:type="simple">-13.64179, 48.67282</named-content></named-content>, 643 m (B.L.Fisher et al.) (<named-content xmlns:xlink="http://www.w3.org/1999/xlink" content-type="dwc:institutional_code" xlink:type="simple">CASC</named-content>); Galoko chain, Mont Kalabenono, <named-content xmlns:xlink="http://www.w3.org/1999/xlink" content-type="dwc:verbatimCoordinates" xlink:type="simple"><named-content content-type="geo-json" specific-use="{&#34;type&#34;:&#34;Point&#34;,&#34;coordinates&#34;:[48.677320,-13.646090]}" id="NCID0E6ACI" xlink:type="simple">-13.64609, 48.67732</named-content></named-content>, 937 m (B.L.Fisher et al.) (<named-content xmlns:xlink="http://www.w3.org/1999/xlink" content-type="dwc:institutional_code" xlink:type="simple">CASC</named-content>); Makirovana forest, <named-content xmlns:xlink="http://www.w3.org/1999/xlink" content-type="dwc:verbatimCoordinates" xlink:type="simple"><named-content content-type="geo-json" specific-use="{&#34;type&#34;:&#34;Point&#34;,&#34;coordinates&#34;:[49.954090,-14.170660]}" id="NCID0EMBCI" xlink:type="simple">-14.17066, 49.95409</named-content></named-content>, 415 m (B.L.Fisher et al.) (<named-content xmlns:xlink="http://www.w3.org/1999/xlink" content-type="dwc:institutional_code" xlink:type="simple">CASC</named-content>); Makirovana forest, <named-content xmlns:xlink="http://www.w3.org/1999/xlink" content-type="dwc:verbatimCoordinates" xlink:type="simple"><named-content content-type="geo-json" specific-use="{&#34;type&#34;:&#34;Point&#34;,&#34;coordinates&#34;:[49.952160,-14.160440]}" id="NCID0EZBCI" xlink:type="simple">-14.16044, 49.95216</named-content></named-content>, 550 m (B.L.Fisher et al.) (<named-content xmlns:xlink="http://www.w3.org/1999/xlink" content-type="dwc:institutional_code" xlink:type="simple">CASC</named-content>); Makirovana forest, <named-content xmlns:xlink="http://www.w3.org/1999/xlink" content-type="dwc:verbatimCoordinates" xlink:type="simple"><named-content content-type="geo-json" specific-use="{&#34;type&#34;:&#34;Point&#34;,&#34;coordinates&#34;:[49.950000,-14.166660]}" id="NCID0EGCCI" xlink:type="simple">-14.16666, 49.95</named-content></named-content>, 715 m (B.L.Fisher et al.) (<named-content xmlns:xlink="http://www.w3.org/1999/xlink" content-type="dwc:institutional_code" xlink:type="simple">CASC</named-content>); Makirovana forest, <named-content xmlns:xlink="http://www.w3.org/1999/xlink" content-type="dwc:verbatimCoordinates" xlink:type="simple"><named-content content-type="geo-json" specific-use="{&#34;type&#34;:&#34;Point&#34;,&#34;coordinates&#34;:[49.947700,-14.165060]}" id="NCID0ETCCI" xlink:type="simple">-14.16506, 49.9477</named-content></named-content>, 900 m (B.L.Fisher et al.) (<named-content xmlns:xlink="http://www.w3.org/1999/xlink" content-type="dwc:institutional_code" xlink:type="simple">CASC</named-content>); Parc National de Marojejy, Antranohofa, 26.6 km 31° NNE Andapa, 10.7 km 318° NW Manantenina, <named-content xmlns:xlink="http://www.w3.org/1999/xlink" content-type="dwc:verbatimCoordinates" xlink:type="simple"><named-content content-type="geo-json" specific-use="{&#34;type&#34;:&#34;Point&#34;,&#34;coordinates&#34;:[49.743330,-14.443330]}" id="NCID0EADCI" xlink:type="simple">-14.44333, 49.74333</named-content></named-content>, 1325 m (B.L.Fisher) (<named-content xmlns:xlink="http://www.w3.org/1999/xlink" content-type="dwc:institutional_code" xlink:type="simple">CASC</named-content>); Parc National de Marojejy, Manantenina River, 27.6 km 35° NE Andapa, 9.6 km 327° NNW Manantenina, <named-content xmlns:xlink="http://www.w3.org/1999/xlink" content-type="dwc:verbatimCoordinates" xlink:type="simple"><named-content content-type="geo-json" specific-use="{&#34;type&#34;:&#34;Point&#34;,&#34;coordinates&#34;:[49.760000,-14.435000]}" id="NCID0ENDCI" xlink:type="simple">-14.435, 49.76</named-content></named-content>, 775 m (B.L.Fisher et al.) (<named-content xmlns:xlink="http://www.w3.org/1999/xlink" content-type="dwc:institutional_code" xlink:type="simple">CASC</named-content>); Parc National de Marojejy, Manantenina River, 28.0 km 38° NE Andapa, 8.2 km 333° NNW Manantenina, <named-content xmlns:xlink="http://www.w3.org/1999/xlink" content-type="dwc:verbatimCoordinates" xlink:type="simple"><named-content content-type="geo-json" specific-use="{&#34;type&#34;:&#34;Point&#34;,&#34;coordinates&#34;:[49.775000,-14.436670]}" id="NCID0E1DCI" xlink:type="simple">-14.43667, 49.775</named-content></named-content>, 450 m (B.L.Fisher et al.) (<named-content xmlns:xlink="http://www.w3.org/1999/xlink" content-type="dwc:institutional_code" xlink:type="simple">CASC</named-content>); RNI Marojejy, 10km NW Manantenina, <named-content xmlns:xlink="http://www.w3.org/1999/xlink" content-type="dwc:verbatimCoordinates" xlink:type="simple"><named-content content-type="geo-json" specific-use="{&#34;type&#34;:&#34;Point&#34;,&#34;coordinates&#34;:[49.766670,-14.433330]}" id="NCID0EHECI" xlink:type="simple">-14.43333, 49.76667</named-content></named-content>, 750 m (E.L. Quinter) (<named-content xmlns:xlink="http://www.w3.org/1999/xlink" content-type="dwc:institutional_code" xlink:type="simple">CASC</named-content>). Province <bold>Fianarantsoa</bold>: 7.6 km 122º Kianjavato, Forêt Classée Vatovavy, <named-content xmlns:xlink="http://www.w3.org/1999/xlink" content-type="dwc:verbatimCoordinates" xlink:type="simple"><named-content content-type="geo-json" specific-use="{&#34;type&#34;:&#34;Point&#34;,&#34;coordinates&#34;:[47.940000,-21.400000]}" id="NCID0EWECI" xlink:type="simple">-21.4, 47.94</named-content></named-content>, 175 m (B.L.Fisher et al.) (<named-content xmlns:xlink="http://www.w3.org/1999/xlink" content-type="dwc:institutional_code" xlink:type="simple">CASC</named-content>) ; Foret d’Ambalagoavy Nord, Ikongo, Ambatombe, <named-content xmlns:xlink="http://www.w3.org/1999/xlink" content-type="dwc:verbatimCoordinates" xlink:type="simple"><named-content content-type="geo-json" specific-use="{&#34;type&#34;:&#34;Point&#34;,&#34;coordinates&#34;:[47.338890,-21.827500]}" id="NCID0EDFCI" xlink:type="simple">-21.8275, 47.33889</named-content></named-content>, 625 m (R. Harin’Hala &amp; M.E. Irwin) (<named-content xmlns:xlink="http://www.w3.org/1999/xlink" content-type="dwc:institutional_code" xlink:type="simple">CASC</named-content>); Forêt de Vevembe, 66.6 km 293° Farafangana, <named-content xmlns:xlink="http://www.w3.org/1999/xlink" content-type="dwc:verbatimCoordinates" xlink:type="simple"><named-content content-type="geo-json" specific-use="{&#34;type&#34;:&#34;Point&#34;,&#34;coordinates&#34;:[47.181830,-22.791000]}" id="NCID0EQFCI" xlink:type="simple">-22.791, 47.18183</named-content></named-content>, 600 m (B.L. Fisher et al.) (<named-content xmlns:xlink="http://www.w3.org/1999/xlink" content-type="dwc:institutional_code" xlink:type="simple">CASC</named-content>). Province <bold>Toamasina</bold>: 6.9 km NE Ambanizana, Ambohitsitondroina, <named-content xmlns:xlink="http://www.w3.org/1999/xlink" content-type="dwc:verbatimCoordinates" xlink:type="simple"><named-content content-type="geo-json" specific-use="{&#34;type&#34;:&#34;Point&#34;,&#34;coordinates&#34;:[50.000000,-13.566670]}" id="NCID0E6FCI" xlink:type="simple">-13.56667, 50</named-content></named-content>, 1080 m (B.L.Fisher) (<named-content xmlns:xlink="http://www.w3.org/1999/xlink" content-type="dwc:institutional_code" xlink:type="simple">CASC</named-content>); Ambanizana, Parc National Masoala, <named-content xmlns:xlink="http://www.w3.org/1999/xlink" content-type="dwc:verbatimCoordinates" xlink:type="simple"><named-content content-type="geo-json" specific-use="{&#34;type&#34;:&#34;Point&#34;,&#34;coordinates&#34;:[50.006110,-15.571670]}" id="NCID0EMGCI" xlink:type="simple">-15.57167, 50.00611</named-content></named-content>, 800–897 m (D. Andriamalala, D. Silva, et al.) (<named-content xmlns:xlink="http://www.w3.org/1999/xlink" content-type="dwc:institutional_code" xlink:type="simple">CASC</named-content>); Ankerana, <named-content xmlns:xlink="http://www.w3.org/1999/xlink" content-type="dwc:verbatimCoordinates" xlink:type="simple"><named-content content-type="geo-json" specific-use="{&#34;type&#34;:&#34;Point&#34;,&#34;coordinates&#34;:[48.806050,-18.401700]}" id="NCID0EZGCI" xlink:type="simple">-18.4017, 48.80605</named-content></named-content>, 1035 m (B.L.Fisher et al.) (<named-content xmlns:xlink="http://www.w3.org/1999/xlink" content-type="dwc:institutional_code" xlink:type="simple">CASC</named-content>); Ankerana, <named-content xmlns:xlink="http://www.w3.org/1999/xlink" content-type="dwc:verbatimCoordinates" xlink:type="simple"><named-content content-type="geo-json" specific-use="{&#34;type&#34;:&#34;Point&#34;,&#34;coordinates&#34;:[48.820290,-18.406100]}" id="NCID0EGHCI" xlink:type="simple">-18.4061, 48.82029</named-content></named-content>, 725 m (B.L.Fisher et al.) (<named-content xmlns:xlink="http://www.w3.org/1999/xlink" content-type="dwc:institutional_code" xlink:type="simple">CASC</named-content>); Ankerana, <named-content xmlns:xlink="http://www.w3.org/1999/xlink" content-type="dwc:verbatimCoordinates" xlink:type="simple"><named-content content-type="geo-json" specific-use="{&#34;type&#34;:&#34;Point&#34;,&#34;coordinates&#34;:[48.813110,-18.400620]}" id="NCID0ETHCI" xlink:type="simple">-18.40062, 48.81311</named-content></named-content>, 865 m (B.L.Fisher et al.) (<named-content xmlns:xlink="http://www.w3.org/1999/xlink" content-type="dwc:institutional_code" xlink:type="simple">CASC</named-content>); Montagne d’Anjanaharibe, 18.0 km 21° NNE Ambinanitelo, <named-content xmlns:xlink="http://www.w3.org/1999/xlink" content-type="dwc:verbatimCoordinates" xlink:type="simple"><named-content content-type="geo-json" specific-use="{&#34;type&#34;:&#34;Point&#34;,&#34;coordinates&#34;:[49.615000,-15.188330]}" id="NCID0EAICI" xlink:type="simple">-15.18833, 49.615</named-content></named-content>, 470 m (Fisher, Griswold et al.) (<named-content xmlns:xlink="http://www.w3.org/1999/xlink" content-type="dwc:institutional_code" xlink:type="simple">CASC</named-content>); Montagne d’Anjanaharibe, 19.5 km 27° NNE Ambinanitelo, <named-content xmlns:xlink="http://www.w3.org/1999/xlink" content-type="dwc:verbatimCoordinates" xlink:type="simple"><named-content content-type="geo-json" specific-use="{&#34;type&#34;:&#34;Point&#34;,&#34;coordinates&#34;:[49.635000,-15.178330]}" id="NCID0ENICI" xlink:type="simple">-15.17833, 49.635</named-content></named-content>, 1100 m (Fisher, Griswold et al.) (<named-content xmlns:xlink="http://www.w3.org/1999/xlink" content-type="dwc:institutional_code" xlink:type="simple">CASC</named-content>); Parc National de Zahamena, Besaky River, <named-content xmlns:xlink="http://www.w3.org/1999/xlink" content-type="dwc:verbatimCoordinates" xlink:type="simple"><named-content content-type="geo-json" specific-use="{&#34;type&#34;:&#34;Point&#34;,&#34;coordinates&#34;:[48.853210,-17.752440]}" id="NCID0E1ICI" xlink:type="simple">-17.75244, 48.85321</named-content></named-content>, 760 m (B.L.Fisher et al.) (<named-content xmlns:xlink="http://www.w3.org/1999/xlink" content-type="dwc:institutional_code" xlink:type="simple">CASC</named-content>); Parc National de Zahamena, Sahavorondrano River, <named-content xmlns:xlink="http://www.w3.org/1999/xlink" content-type="dwc:verbatimCoordinates" xlink:type="simple"><named-content content-type="geo-json" specific-use="{&#34;type&#34;:&#34;Point&#34;,&#34;coordinates&#34;:[48.857250,-17.752570]}" id="NCID0EHJCI" xlink:type="simple">-17.75257, 48.85725</named-content></named-content>, 765 m (B.L.Fisher et al.) (<named-content xmlns:xlink="http://www.w3.org/1999/xlink" content-type="dwc:institutional_code" xlink:type="simple">CASC</named-content>); Parc National Mananara-Nord, 7.1 km 261° Antanambe, <named-content xmlns:xlink="http://www.w3.org/1999/xlink" content-type="dwc:verbatimCoordinates" xlink:type="simple"><named-content content-type="geo-json" specific-use="{&#34;type&#34;:&#34;Point&#34;,&#34;coordinates&#34;:[49.787500,-16.455000]}" id="NCID0EUJCI" xlink:type="simple">-16.455, 49.7875</named-content></named-content>, 225 m (B.L.Fisher et al.) (<named-content xmlns:xlink="http://www.w3.org/1999/xlink" content-type="dwc:institutional_code" xlink:type="simple">CASC</named-content>); Réserve Nationale Intégrale Betampona, Betampona 35.1 km NW Toamasina, <named-content xmlns:xlink="http://www.w3.org/1999/xlink" content-type="dwc:verbatimCoordinates" xlink:type="simple"><named-content content-type="geo-json" specific-use="{&#34;type&#34;:&#34;Point&#34;,&#34;coordinates&#34;:[49.200740,-17.918010]}" id="NCID0EBKCI" xlink:type="simple">-17.91801, 49.20074</named-content></named-content>, 500 m (B.L.Fisher et al.) (<named-content xmlns:xlink="http://www.w3.org/1999/xlink" content-type="dwc:institutional_code" xlink:type="simple">CASC</named-content>); Réserve Naturelle Betampona, 34.1 km 332° Toamasina, <named-content xmlns:xlink="http://www.w3.org/1999/xlink" content-type="dwc:verbatimCoordinates" xlink:type="simple"><named-content content-type="geo-json" specific-use="{&#34;type&#34;:&#34;Point&#34;,&#34;coordinates&#34;:[49.201850,-17.916135]}" id="NCID0EOKCI" xlink:type="simple">-17.916135, 49.20185</named-content></named-content>, 550 m (B.L.Fisher) (<named-content xmlns:xlink="http://www.w3.org/1999/xlink" content-type="dwc:institutional_code" xlink:type="simple">CASC</named-content>).</p><!--PageBreak--></tp:treatment-sec><tp:treatment-sec><!--Section generated to contain objects referenced in tp:taxon-treatment.--><fig id="F4" position="float" orientation="portrait"><label>Figure 4.</label><caption><p>Illustration of the neck (posterior region of the head) and the anterior clypeal margin of <bold>A</bold> <tp:taxon-name><tp:taxon-name-part taxon-name-part-type="genus" reg="Camponotus">Camponotus</tp:taxon-name-part> <tp:taxon-name-part taxon-name-part-type="species" reg="imitator">imitator</tp:taxon-name-part></tp:taxon-name> (<ext-link xmlns:xlink="http://www.w3.org/1999/xlink" ext-link-type="uri" xlink:href="http://data.antweb.org/specimen/CASENT0452849" xlink:type="simple">CASENT0452849</ext-link>), and <bold>B</bold> <italic><tp:taxon-name><tp:taxon-name-part taxon-name-part-type="genus" reg="Camponotus">Camponotus</tp:taxon-name-part> <tp:taxon-name-part taxon-name-part-type="species" reg="karaha">karaha</tp:taxon-name-part></tp:taxon-name></italic> (<ext-link xmlns:xlink="http://www.w3.org/1999/xlink" ext-link-type="uri" xlink:href="http://data.antweb.org/specimen/CASENT0152090" xlink:type="simple">CASENT0152090</ext-link>). Arrows indicate the posterior portion of the head capsule which in <italic><tp:taxon-name><tp:taxon-name-part taxon-name-part-type="species" reg="karaha">karaha</tp:taxon-name-part></tp:taxon-name></italic> is drawn out into a strongly constricted neck, behind which the head capsule flares out, forming a pronounced collar.</p></caption><graphic xmlns:xlink="http://www.w3.org/1999/xlink" xlink:href="zookeys-681-119-g004.jpg" position="float" orientation="portrait" xlink:type="simple" id="oo_141185.jpg"/></fig><fig id="F5" position="float" orientation="portrait"><label>Figure 5.</label><caption><p>Head of major worker in full-face view. <bold>A</bold> <italic><tp:taxon-name><tp:taxon-name-part taxon-name-part-type="genus" reg="Camponotus">Camponotus</tp:taxon-name-part> <tp:taxon-name-part taxon-name-part-type="species" reg="imitator">imitator</tp:taxon-name-part></tp:taxon-name></italic> (<ext-link xmlns:xlink="http://www.w3.org/1999/xlink" ext-link-type="uri" xlink:href="http://data.antweb.org/specimen/CASENT0452863" xlink:type="simple">CASENT0452863</ext-link>), head wedge-shaped <bold>B</bold> <italic><tp:taxon-name><tp:taxon-name-part taxon-name-part-type="genus" reg="Camponotus">Camponotus</tp:taxon-name-part> <tp:taxon-name-part taxon-name-part-type="species" reg="karaha">karaha</tp:taxon-name-part></tp:taxon-name></italic> (<ext-link xmlns:xlink="http://www.w3.org/1999/xlink" ext-link-type="uri" xlink:href="http://data.antweb.org/specimen/CASENT0151921" xlink:type="simple">CASENT0151921</ext-link>), head rectangular.</p></caption><graphic xmlns:xlink="http://www.w3.org/1999/xlink" xlink:href="zookeys-681-119-g005.jpg" position="float" orientation="portrait" xlink:type="simple" id="oo_141186.jpg"/></fig><fig id="F6" position="float" orientation="portrait"><label>Figure 6.</label><caption><p>Petiole in lateral view of <bold>A</bold> <italic><tp:taxon-name><tp:taxon-name-part taxon-name-part-type="genus" reg="Camponotus">Camponotus</tp:taxon-name-part> <tp:taxon-name-part taxon-name-part-type="species" reg="longicollis">longicollis</tp:taxon-name-part></tp:taxon-name></italic> (<ext-link xmlns:xlink="http://www.w3.org/1999/xlink" ext-link-type="uri" xlink:href="http://data.antweb.org/specimen/CASENT0191989" xlink:type="simple">CASENT0191989</ext-link>), and <bold>B</bold> <italic><tp:taxon-name><tp:taxon-name-part taxon-name-part-type="genus" reg="Camponotus">Camponotus</tp:taxon-name-part> <tp:taxon-name-part taxon-name-part-type="species" reg="karaha">karaha</tp:taxon-name-part></tp:taxon-name></italic> (<ext-link xmlns:xlink="http://www.w3.org/1999/xlink" ext-link-type="uri" xlink:href="http://data.antweb.org/specimen/CASENT0067555" xlink:type="simple">CASENT0067555</ext-link>).</p></caption><graphic xmlns:xlink="http://www.w3.org/1999/xlink" xlink:href="zookeys-681-119-g006.jpg" position="float" orientation="portrait" xlink:type="simple" id="oo_141187.jpg"/></fig><fig id="F7" position="float" orientation="portrait"><label>Figure 7.</label><caption><p>Head in lateral view showing the dorsal margin of the clypeus (similar in minor and major workers). <bold>A</bold> <italic><tp:taxon-name><tp:taxon-name-part taxon-name-part-type="genus" reg="Camponotus">Camponotus</tp:taxon-name-part> <tp:taxon-name-part taxon-name-part-type="species" reg="longicollis">longicollis</tp:taxon-name-part></tp:taxon-name></italic> (<ext-link xmlns:xlink="http://www.w3.org/1999/xlink" ext-link-type="uri" xlink:href="http://data.antweb.org/specimen/CASENT0191989" xlink:type="simple">CASENT0191989</ext-link>) <bold>B</bold> <italic><tp:taxon-name><tp:taxon-name-part taxon-name-part-type="genus" reg="Camponotus">Camponotus</tp:taxon-name-part> <tp:taxon-name-part taxon-name-part-type="species" reg="karaha">karaha</tp:taxon-name-part></tp:taxon-name></italic> (<ext-link xmlns:xlink="http://www.w3.org/1999/xlink" ext-link-type="uri" xlink:href="http://data.antweb.org/specimen/CASENT0353274" xlink:type="simple">CASENT0353274</ext-link>).</p></caption><graphic xmlns:xlink="http://www.w3.org/1999/xlink" xlink:href="zookeys-681-119-g007.jpg" position="float" orientation="portrait" xlink:type="simple" id="oo_141188.jpg"/></fig><fig id="F8" position="float" orientation="portrait"><label>Figure 8.</label><caption><p>Lateral view of propodeum and petiole in minor workers of <bold>A</bold> <italic><tp:taxon-name><tp:taxon-name-part taxon-name-part-type="genus" reg="Camponotus">Camponotus</tp:taxon-name-part> <tp:taxon-name-part taxon-name-part-type="species" reg="karaha">karaha</tp:taxon-name-part></tp:taxon-name></italic> (<ext-link xmlns:xlink="http://www.w3.org/1999/xlink" ext-link-type="uri" xlink:href="http://data.antweb.org/specimen/CASENT0067555" xlink:type="simple">CASENT0067555</ext-link>), and <bold>B</bold> <italic><tp:taxon-name><tp:taxon-name-part taxon-name-part-type="genus" reg="Camponotus">Camponotus</tp:taxon-name-part> <tp:taxon-name-part taxon-name-part-type="species" reg="jodina">jodina</tp:taxon-name-part></tp:taxon-name></italic> (<ext-link xmlns:xlink="http://www.w3.org/1999/xlink" ext-link-type="uri" xlink:href="http://data.antweb.org/specimen/CASENT0152090" xlink:type="simple">CASENT0152090</ext-link>).</p></caption><graphic xmlns:xlink="http://www.w3.org/1999/xlink" xlink:href="zookeys-681-119-g008.jpg" position="float" orientation="portrait" xlink:type="simple" id="oo_141189.jpg"/></fig><fig id="F18" position="float" orientation="portrait"><label>Figure 18.</label><caption><p>Distribution maps of the three new species. <bold>A</bold> <italic><tp:taxon-name><tp:taxon-name-part taxon-name-part-type="genus" reg="Camponotus">Camponotus</tp:taxon-name-part> <tp:taxon-name-part taxon-name-part-type="species" reg="jodina">jodina</tp:taxon-name-part></tp:taxon-name></italic> <bold>B</bold> <italic><tp:taxon-name><tp:taxon-name-part taxon-name-part-type="genus" reg="Camponotus">Camponotus</tp:taxon-name-part> <tp:taxon-name-part taxon-name-part-type="species" reg="karaha">karaha</tp:taxon-name-part></tp:taxon-name></italic> <bold>C</bold> <italic><tp:taxon-name><tp:taxon-name-part taxon-name-part-type="genus" reg="Camponotus">Camponotus</tp:taxon-name-part> <tp:taxon-name-part taxon-name-part-type="species" reg="longicollis">longicollis</tp:taxon-name-part></tp:taxon-name></italic>.</p></caption><graphic xmlns:xlink="http://www.w3.org/1999/xlink" xlink:href="zookeys-681-119-g018.jpg" position="float" orientation="portrait" xlink:type="simple" id="oo_141199.jpg"/></fig></tp:treatment-sec></tp:taxon-treatment>
