# Supplementary material for: Taxonomic revision of imitating carpenter ants, Camponotus subgenus Myrmopytia (Hymenoptera, Formicidae) of Madagascar, using morphometry and qualitative traits
Source: Zookeys. 2017 Jun 21;(681):119–52. doi: 10.3897/zookeys.681.13187 (PMC5523882; doi:10.3897/zookeys.681.13187)
Supplement: XML Treatment for Camponotus longicollis [file zookeys.681.13187-treatment4.xml]

<!DOCTYPE tp:taxon-treatment
  PUBLIC "-//TaxonX//DTD Taxonomic Treatment Publishing DTD v0 20100105//EN" "tax-treatment-NSO.dtd">
<tp:taxon-treatment xmlns:tp="http://www.plazi.org/taxpub"><tp:treatment-meta><kwd-group><label>Taxon classification</label><kwd><named-content xmlns:xlink="http://www.w3.org/1999/xlink" content-type="kingdom">Animalia</named-content></kwd><kwd><named-content xmlns:xlink="http://www.w3.org/1999/xlink" content-type="order">Hymenoptera</named-content></kwd><kwd><named-content xmlns:xlink="http://www.w3.org/1999/xlink" content-type="family">Formicidae</named-content></kwd></kwd-group><mixed-citation publication-type="journal"><person-group><name><surname>Rasoamanana</surname><given-names>Nicole</given-names></name><name><surname>Csősz</surname><given-names>Sándor</given-names></name><name><surname>Fisher</surname><given-names>Brian L.</given-names></name></person-group><article-title>Taxonomic revision of imitating carpenter ants, <tp:taxon-name><tp:taxon-name-part taxon-name-part-type="genus" reg="Camponotus">Camponotus</tp:taxon-name-part> <tp:taxon-name-part taxon-name-part-type="infraspecific-rank">subgenus</tp:taxon-name-part> <tp:taxon-name-part taxon-name-part-type="subgenus" reg="Myrmopytia">Myrmopytia</tp:taxon-name-part></tp:taxon-name> (<tp:taxon-name><tp:taxon-name-part taxon-name-part-type="order">Hymenoptera</tp:taxon-name-part></tp:taxon-name>, <tp:taxon-name><tp:taxon-name-part taxon-name-part-type="family">Formicidae</tp:taxon-name-part></tp:taxon-name>) of Madagascar, using morphometry and qualitative traits</article-title><source>Zookeys</source><day>21</day><month>6</month><year>2017</year><volume>2017</volume><issue>681</issue><fpage>119</fpage><lpage>152</lpage><pub-id pub-id-type="doi">10.3897/zookeys.681.13187</pub-id></mixed-citation></tp:treatment-meta><tp:nomenclature><tp:taxon-name>
              <tp:taxon-name-part taxon-name-part-type="genus" reg="Camponotus">Camponotus</tp:taxon-name-part>
              <tp:taxon-name-part taxon-name-part-type="species" reg="longicollis">longicollis</tp:taxon-name-part>
              <object-id xmlns:xlink="http://www.w3.org/1999/xlink" content-type="zoobank" xlink:type="simple">http://zoobank.org/61EB2C24-CB44-4B54-B98F-AEE4CCE18ABC</object-id>
            </tp:taxon-name><tp:taxon-status xmlns:xlink="http://www.w3.org/1999/xlink" xlink:type="simple">sp. n.</tp:taxon-status><xref ref-type="fig" rid="F6">Figures 6A</xref><xref ref-type="fig" rid="F7">, 7A</xref><xref ref-type="fig" rid="F16">, 16</xref><xref ref-type="fig" rid="F17">, 17</xref><xref ref-type="fig" rid="F18">, 18</xref><!--PageBreak--></tp:nomenclature><tp:treatment-sec sec-type="type material" id="SECID0EWMCI"><title>Type material investigated.</title><p>Holotype worker: MADAGASCAR, Province Antsiranana, Galoko chain, Mont Kalabenono, <named-content xmlns:xlink="http://www.w3.org/1999/xlink" content-type="dwc:verbatimCoordinates" xlink:type="simple"><named-content content-type="geo-json" specific-use="{&#34;type&#34;:&#34;Point&#34;,&#34;coordinates&#34;:[48.673740,-13.639990]}" id="NCID0E6MCI" xlink:type="simple">-13.63999, 48.67374</named-content></named-content>, 498 m, 15.xi.2013, rainforest, ex rotten log. (B.L. Fisher et al.). Collection code: BLF32079. Unique specimen identifier: <ext-link xmlns:xlink="http://www.w3.org/1999/xlink" ext-link-type="uri" xlink:href="http://data.antweb.org/specimen/CASENT0370614" xlink:type="simple">CASENT0370614</ext-link> (<named-content xmlns:xlink="http://www.w3.org/1999/xlink" content-type="dwc:institutional_code" xlink:type="simple">CASC</named-content>).</p><p>Paratype workers: Two workers with the same data as holotype but collection code: BLF32133, Unique specimen identifier: <ext-link xmlns:xlink="http://www.w3.org/1999/xlink" ext-link-type="uri" xlink:href="http://data.antweb.org/specimen/CASENT0370620" xlink:type="simple">CASENT0370620</ext-link>; <ext-link xmlns:xlink="http://www.w3.org/1999/xlink" ext-link-type="uri" xlink:href="http://data.antweb.org/specimen/CASENT0370621" xlink:type="simple">CASENT0370621</ext-link> (<named-content xmlns:xlink="http://www.w3.org/1999/xlink" content-type="dwc:institutional_code" xlink:type="simple">CASC</named-content>).</p></tp:treatment-sec><tp:treatment-sec sec-type="diagnosis" id="SECID0EQNCI"><title>Diagnosis.</title><p>The following character combination distinguishes <italic><tp:taxon-name><tp:taxon-name-part taxon-name-part-type="genus" reg="Camponotus">Camponotus</tp:taxon-name-part> <tp:taxon-name-part taxon-name-part-type="species" reg="longicollis">longicollis</tp:taxon-name-part></tp:taxon-name></italic> from <italic><tp:taxon-name><tp:taxon-name-part taxon-name-part-type="genus" reg="Camponotus">Camponotus</tp:taxon-name-part> <tp:taxon-name-part taxon-name-part-type="species" reg="karaha">karaha</tp:taxon-name-part></tp:taxon-name></italic> and <italic><tp:taxon-name><tp:taxon-name-part taxon-name-part-type="genus" reg="Camponotus">Camponotus</tp:taxon-name-part> <tp:taxon-name-part taxon-name-part-type="species" reg="jodina">jodina</tp:taxon-name-part></tp:taxon-name></italic>: petiole relatively low and nodiform. <abbrev xmlns:xlink="http://www.w3.org/1999/xlink" xlink:title="petiolar node height" id="ABBRID0EXOCI" xlink:type="simple">NOH</abbrev>/<abbrev xmlns:xlink="http://www.w3.org/1999/xlink" xlink:title="cephalic size" id="ABBRID0E2OCI" xlink:type="simple">CS</abbrev> 0.126 [0.091, 0.181]. Dorsal margin of clypeus weakly convex in lateral view.</p><fig id="F17" position="float" orientation="portrait"><label>Figure 17.</label><caption><p>
                  <italic><tp:taxon-name><tp:taxon-name-part taxon-name-part-type="genus" reg="Camponotus">Camponotus</tp:taxon-name-part> <tp:taxon-name-part taxon-name-part-type="species" reg="longicollis">longicollis</tp:taxon-name-part></tp:taxon-name></italic> major worker <ext-link xmlns:xlink="http://www.w3.org/1999/xlink" ext-link-type="uri" xlink:href="http://data.antweb.org/specimen/CASENT0763008" xlink:type="simple">CASENT0763008</ext-link>. <bold>A</bold> Lateral view <bold>B</bold> Head in full-face view <bold>C</bold> Dorsal view.</p></caption><graphic xmlns:xlink="http://www.w3.org/1999/xlink" xlink:href="zookeys-681-119-g017.jpg" position="float" orientation="portrait" xlink:type="simple" id="oo_141198.jpg"/></fig><fig id="F18" position="float" orientation="portrait"><label>Figure 18.</label><caption><p>Distribution maps of the three new species. <bold>A</bold> <italic><tp:taxon-name><tp:taxon-name-part taxon-name-part-type="genus" reg="Camponotus">Camponotus</tp:taxon-name-part> <tp:taxon-name-part taxon-name-part-type="species" reg="jodina">jodina</tp:taxon-name-part></tp:taxon-name></italic> <bold>B</bold> <italic><tp:taxon-name><tp:taxon-name-part taxon-name-part-type="genus" reg="Camponotus">Camponotus</tp:taxon-name-part> <tp:taxon-name-part taxon-name-part-type="species" reg="karaha">karaha</tp:taxon-name-part></tp:taxon-name></italic> <bold>C</bold> <italic><tp:taxon-name><tp:taxon-name-part taxon-name-part-type="genus" reg="Camponotus">Camponotus</tp:taxon-name-part> <tp:taxon-name-part taxon-name-part-type="species" reg="longicollis">longicollis</tp:taxon-name-part></tp:taxon-name></italic>.</p></caption><graphic xmlns:xlink="http://www.w3.org/1999/xlink" xlink:href="zookeys-681-119-g018.jpg" position="float" orientation="portrait" xlink:type="simple" id="oo_141199.jpg"/></fig></tp:treatment-sec><tp:treatment-sec sec-type="description" id="SECID0ENRCI"><title>Description of minor worker.</title><p>Head longer than wide, posterior region of head extended into an elongate neck, sides of the head narrowed anteriorly, absolute cephalic size: 2.035 mm [1.74, 2.26] (n = 22). Erect, short, filiform setae present on head. Eyes located posterior to the midlength of head capsule in full-face view, postocular distance vs. cephalic length. <abbrev xmlns:xlink="http://www.w3.org/1999/xlink" xlink:title="postocular distance" id="ABBRID0ETRCI" xlink:type="simple">PoOC</abbrev>/<abbrev xmlns:xlink="http://www.w3.org/1999/xlink" xlink:title="cephalic length" id="ABBRID0EXRCI" xlink:type="simple">CL</abbrev> 0.428 [0.364, 0.475]. Frontal carina convex. <abbrev xmlns:xlink="http://www.w3.org/1999/xlink" xlink:title="frontal carina distance" id="ABBRID0E2RCI" xlink:type="simple">FR</abbrev>/<abbrev xmlns:xlink="http://www.w3.org/1999/xlink" xlink:title="cephalic size" id="ABBRID0E6RCI" xlink:type="simple">CS</abbrev> 0.216 [0.191, 0.229]. Scape distinctly surpassing posterior margin by almost half of its length. <abbrev xmlns:xlink="http://www.w3.org/1999/xlink" xlink:title="scape length" id="ABBRID0EDSCI" xlink:type="simple">SL</abbrev>/<abbrev xmlns:xlink="http://www.w3.org/1999/xlink" xlink:title="cephalic size" id="ABBRID0EHSCI" xlink:type="simple">CS</abbrev> 1.608 [1.434, 1.681]. Prominence on anteromedial clypeal margin projecting as a triangular spur, and dorsal outline of clypeus smoothly convex in profile; masticatory margin with 6 teeth, palps long with respect to head size.</p><p>Pronotum weakly undulant. Anterior region of mesonotum (immediately posterior of the promesonotal suture) in profile rising above pronotum. Mesonotum straight and elongate, distinctly compressed laterally anterior to mesothoracic spiracles. <abbrev xmlns:xlink="http://www.w3.org/1999/xlink" xlink:title="mesothoracico-propodeal distance" id="ABBRID0ENSCI" xlink:type="simple">MPD</abbrev>/<abbrev xmlns:xlink="http://www.w3.org/1999/xlink" xlink:title="cephalic size" id="ABBRID0ERSCI" xlink:type="simple">CS</abbrev> 1.473 [1.345, 1.580]. Suberect filiform setae present except on propodeum, which is covered with dense pubescence. Mesothoracic spiracles prominent; propodeal dorsum convex, mesonotum, and dorsum of propodeum meet at a right angle. <abbrev xmlns:xlink="http://www.w3.org/1999/xlink" xlink:title="mesosoma length" id="ABBRID0EVSCI" xlink:type="simple">ML</abbrev>/<abbrev xmlns:xlink="http://www.w3.org/1999/xlink" xlink:title="cephalic size" id="ABBRID0EZSCI" xlink:type="simple">CS</abbrev> 2.202 [2.106, 2.280].</p><p>Petiole low and nodiform. Posterior face of petiole meets its dorsum at a rounded angle. <abbrev xmlns:xlink="http://www.w3.org/1999/xlink" xlink:title="petiolar width" id="ABBRID0E6SCI" xlink:type="simple">PEW</abbrev>/<abbrev xmlns:xlink="http://www.w3.org/1999/xlink" xlink:title="cephalic size" id="ABBRID0EDTCI" xlink:type="simple">CS</abbrev> 0.201 [0.170, 0.230].</p><p>Entire body dark brown to black; femora and tibiae dark brown, basitarsus of second and third legs light brown, funicular segments light brown becoming dark brown apically. Head and pronotum microreticulate, mesonotum smooth and shiny, propodeum and fore-coxae moderately reticulate-punctate.</p></tp:treatment-sec><tp:treatment-sec sec-type="description" id="SECID0EITCI"><title>Description of major worker.</title><p>Head suboval, posterolateral sides of head tapering to rear, absolute cephalic size: 2.427 mm [2.418, 2.444] (n=3). Erect, short, filiform setae present on head. Eyes located close to the cephalic midlength. <abbrev xmlns:xlink="http://www.w3.org/1999/xlink" xlink:title="postocular distance" id="ABBRID0EOTCI" xlink:type="simple">PoOC</abbrev>/<abbrev xmlns:xlink="http://www.w3.org/1999/xlink" xlink:title="cephalic length" id="ABBRID0ESTCI" xlink:type="simple">CL</abbrev> 0.399 [0.392, 0.409]. Frontal carina convex. <abbrev xmlns:xlink="http://www.w3.org/1999/xlink" xlink:title="frontal carina distance" id="ABBRID0EWTCI" xlink:type="simple">FR</abbrev>/<abbrev xmlns:xlink="http://www.w3.org/1999/xlink" xlink:title="cephalic size" id="ABBRID0E1TCI" xlink:type="simple">CS</abbrev> 0.247 [0.240, 0.256]. Scape surpassing posterior margin by more than one third of its length. <abbrev xmlns:xlink="http://www.w3.org/1999/xlink" xlink:title="scape length" id="ABBRID0E5TCI" xlink:type="simple">SL</abbrev>/<abbrev xmlns:xlink="http://www.w3.org/1999/xlink" xlink:title="cephalic size" id="ABBRID0ECUCI" xlink:type="simple">CS</abbrev> 1.318 [1.264, 1.345]. Anterior margin of clypeus projecting to an obtuse angle, dorsal outline of clypeus smoothly convex in profile; masticatory margin with 6 teeth, palps long with respect to head size.</p><!--PageBreak--><p>Similar appearance as minor worker. Anterior region of mesonotum (immediately posterior to the pro-mesonotal suture) in profile rising above pronotum. Mesonotum straight and elongate, distinctly compressed laterally anterior to mesothoracic spiracles. Suberect filiform setae present, propodeum covered with dense pubescence, pubescence generally sparse elsewhere. Mesothoracic spiracles feebly produced laterally; <!--PageBreak-->propodeal dorsum convex, mesonotum and propodeum dorsum meet at a right angle. <abbrev xmlns:xlink="http://www.w3.org/1999/xlink" xlink:title="mesosoma length" id="ABBRID0ELUCI" xlink:type="simple">ML</abbrev>/<abbrev xmlns:xlink="http://www.w3.org/1999/xlink" xlink:title="cephalic size" id="ABBRID0EPUCI" xlink:type="simple">CS</abbrev> 1.922 [1.853, 1.997].</p><p>Petiole low and nodiform. Posterior face of petiole meeting its dorsum at rounded to acute angle. <abbrev xmlns:xlink="http://www.w3.org/1999/xlink" xlink:title="petiolar width" id="ABBRID0EVUCI" xlink:type="simple">PEW</abbrev>/<abbrev xmlns:xlink="http://www.w3.org/1999/xlink" xlink:title="cephalic size" id="ABBRID0EZUCI" xlink:type="simple">CS</abbrev> 0.206 [0.190, 0.215].</p><p>Overall color black; basal funicular segments yellowish brown and becoming dark apically; basitarsus of second and third legs light brown. Color of filiform setae whitish. Head and pronotum finely reticulate, mesonotum smooth and shiny, clypeus, gena, propodeum and fore-coxae moderately reticulate punctate.</p></tp:treatment-sec><tp:treatment-sec sec-type="Queen" id="SECID0E5UCI"><title>Queen.</title><p>Unknown.</p></tp:treatment-sec><tp:treatment-sec sec-type="Male" id="SECID0EDVCI"><title>Male.</title><p>Unknown.</p></tp:treatment-sec><tp:treatment-sec sec-type="distribution" id="SECID0EIVCI"><title>Distribution and biology.</title><p>
              <italic><tp:taxon-name><tp:taxon-name-part taxon-name-part-type="genus" reg="Camponotus">C.</tp:taxon-name-part> <tp:taxon-name-part taxon-name-part-type="species" reg="longicollis">longicollis</tp:taxon-name-part></tp:taxon-name></italic> has only been collected at two localities in the northwest Sambirano region of Madagascar, Réserve Spéciale de Manongarivo and Mont Kalabenono and Mont Galoko on the Galoko mountain chain (Fig. <xref ref-type="fig" rid="F18">18C</xref>). It has been collected via litter sifting and hand collecting on a rotten log.</p></tp:treatment-sec><tp:treatment-sec sec-type="etymology" id="SECID0E4VCI"><title>Etymology.</title><p>This species name is based on the Latin terms for long, “longi”, and collis, “neck”.</p></tp:treatment-sec><tp:treatment-sec sec-type="material" id="SECID0ECWCI"><title>Additional material examined.</title><p>Province <bold>Antsiranana</bold>: Galoko chain, Mont Galoko, <named-content xmlns:xlink="http://www.w3.org/1999/xlink" content-type="dwc:verbatimCoordinates" xlink:type="simple"><named-content content-type="geo-json" specific-use="{&#34;type&#34;:&#34;Point&#34;,&#34;coordinates&#34;:[48.718180,-13.584870]}" id="NCID0ENWCI" xlink:type="simple">-13.58487, 48.71818</named-content></named-content>, 520 m (B.L. Fisher et al.) (<named-content xmlns:xlink="http://www.w3.org/1999/xlink" content-type="dwc:institutional_code" xlink:type="simple">CASC</named-content>); Galoko chain, Mont Kalabenono, <named-content xmlns:xlink="http://www.w3.org/1999/xlink" content-type="dwc:verbatimCoordinates" xlink:type="simple"><named-content content-type="geo-json" specific-use="{&#34;type&#34;:&#34;Point&#34;,&#34;coordinates&#34;:[48.673740,-13.639990]}" id="NCID0E1WCI" xlink:type="simple">-13.63999, 48.67374</named-content></named-content>, 498 m (B.L. Fisher et al.) (<named-content xmlns:xlink="http://www.w3.org/1999/xlink" content-type="dwc:institutional_code" xlink:type="simple">CASC</named-content>); R.S. Manongarivo, 10.8 km 229° SW Antanambao, <named-content xmlns:xlink="http://www.w3.org/1999/xlink" content-type="dwc:verbatimCoordinates" xlink:type="simple"><named-content content-type="geo-json" specific-use="{&#34;type&#34;:&#34;Point&#34;,&#34;coordinates&#34;:[48.433330,-13.961670]}" id="NCID0EHXCI" xlink:type="simple">-13.96167, 48.43333</named-content></named-content>, 400 m (B.L. Fisher et al.) (<named-content xmlns:xlink="http://www.w3.org/1999/xlink" content-type="dwc:institutional_code" xlink:type="simple">CASC</named-content>); R.S. Manongarivo, 12.8 km 228° SW Antanambao, <named-content xmlns:xlink="http://www.w3.org/1999/xlink" content-type="dwc:verbatimCoordinates" xlink:type="simple"><named-content content-type="geo-json" specific-use="{&#34;type&#34;:&#34;Point&#34;,&#34;coordinates&#34;:[48.423330,-13.976670]}" id="NCID0EUXCI" xlink:type="simple">-13.97667, 48.42333</named-content></named-content>, 780 m (B.L. Fisher et al.) (<named-content xmlns:xlink="http://www.w3.org/1999/xlink" content-type="dwc:institutional_code" xlink:type="simple">CASC</named-content>).</p><!--PageBreak--></tp:treatment-sec><tp:treatment-sec><!--Section generated to contain objects referenced in tp:taxon-treatment.--><fig id="F6" position="float" orientation="portrait"><label>Figure 6.</label><caption><p>Petiole in lateral view of <bold>A</bold> <italic><tp:taxon-name><tp:taxon-name-part taxon-name-part-type="genus" reg="Camponotus">Camponotus</tp:taxon-name-part> <tp:taxon-name-part taxon-name-part-type="species" reg="longicollis">longicollis</tp:taxon-name-part></tp:taxon-name></italic> (<ext-link xmlns:xlink="http://www.w3.org/1999/xlink" ext-link-type="uri" xlink:href="http://data.antweb.org/specimen/CASENT0191989" xlink:type="simple">CASENT0191989</ext-link>), and <bold>B</bold> <italic><tp:taxon-name><tp:taxon-name-part taxon-name-part-type="genus" reg="Camponotus">Camponotus</tp:taxon-name-part> <tp:taxon-name-part taxon-name-part-type="species" reg="karaha">karaha</tp:taxon-name-part></tp:taxon-name></italic> (<ext-link xmlns:xlink="http://www.w3.org/1999/xlink" ext-link-type="uri" xlink:href="http://data.antweb.org/specimen/CASENT0067555" xlink:type="simple">CASENT0067555</ext-link>).</p></caption><graphic xmlns:xlink="http://www.w3.org/1999/xlink" xlink:href="zookeys-681-119-g006.jpg" position="float" orientation="portrait" xlink:type="simple" id="oo_141187.jpg"/></fig><fig id="F7" position="float" orientation="portrait"><label>Figure 7.</label><caption><p>Head in lateral view showing the dorsal margin of the clypeus (similar in minor and major workers). <bold>A</bold> <italic><tp:taxon-name><tp:taxon-name-part taxon-name-part-type="genus" reg="Camponotus">Camponotus</tp:taxon-name-part> <tp:taxon-name-part taxon-name-part-type="species" reg="longicollis">longicollis</tp:taxon-name-part></tp:taxon-name></italic> (<ext-link xmlns:xlink="http://www.w3.org/1999/xlink" ext-link-type="uri" xlink:href="http://data.antweb.org/specimen/CASENT0191989" xlink:type="simple">CASENT0191989</ext-link>) <bold>B</bold> <italic><tp:taxon-name><tp:taxon-name-part taxon-name-part-type="genus" reg="Camponotus">Camponotus</tp:taxon-name-part> <tp:taxon-name-part taxon-name-part-type="species" reg="karaha">karaha</tp:taxon-name-part></tp:taxon-name></italic> (<ext-link xmlns:xlink="http://www.w3.org/1999/xlink" ext-link-type="uri" xlink:href="http://data.antweb.org/specimen/CASENT0353274" xlink:type="simple">CASENT0353274</ext-link>).</p></caption><graphic xmlns:xlink="http://www.w3.org/1999/xlink" xlink:href="zookeys-681-119-g007.jpg" position="float" orientation="portrait" xlink:type="simple" id="oo_141188.jpg"/></fig><fig id="F16" position="float" orientation="portrait"><label>Figure 16.</label><caption><p>
                  <italic><tp:taxon-name><tp:taxon-name-part taxon-name-part-type="genus" reg="Camponotus">Camponotus</tp:taxon-name-part> <tp:taxon-name-part taxon-name-part-type="species" reg="longicollis">longicollis</tp:taxon-name-part></tp:taxon-name></italic> minor worker <ext-link xmlns:xlink="http://www.w3.org/1999/xlink" ext-link-type="uri" xlink:href="http://data.antweb.org/specimen/CASENT0191989" xlink:type="simple">CASENT0191989</ext-link>. <bold>A</bold> Lateral view <bold>B</bold> Head in full-face view <bold>C</bold> Dorsal view.</p></caption><graphic xmlns:xlink="http://www.w3.org/1999/xlink" xlink:href="zookeys-681-119-g016.jpg" position="float" orientation="portrait" xlink:type="simple" id="oo_141197.jpg"/></fig></tp:treatment-sec></tp:taxon-treatment>
