# Supplementary material for: Taxonomic revision of imitating carpenter ants, Camponotus subgenus Myrmopytia (Hymenoptera, Formicidae) of Madagascar, using morphometry and qualitative traits
Source: Zookeys. 2017 Jun 21;(681):119–52. doi: 10.3897/zookeys.681.13187 (PMC5523882; doi:10.3897/zookeys.681.13187)
Supplement: Supplementary material 1 — Ratios of morphometric data for all specimens [file zookeys-681-119-s001.xls]

## Sheet: Sheet1
SpName	CollectionCode	Subsample	SpeciesCode	CS	CWb/CL	CW/CL	PoOC/CL	PrAC/CL	ClyL/CL	FR/CS	TCD/CS	GPD/CS	SL/CS	MW/CS	PEW/CS	ML/CS	MPD/CS	NOH/CS	HTL/CS	OMD/CS	EL/CS	MPH/CS	ML/MPH
Camponotus.imitator	BLF12454		CASENT0068191	5.4	0.727273	0.704545	0.25	0.545455	0.272727	0.185185	0.166667	0.333333	1.12963	0.425926	0.166667	1.38889	0.851852	0.166667	1.48148	0.351852	0.166667	0.333333	4.16667
Camponotus.imitator	BLF13751		CASENT0071481	6.65	0.803922	0.764706	0.235294	0.568627	0.254902	0.180451	0.150376	0.300752	0.947368	0.43609	0.180451	1.29323	0.781955	0.165414	1.30827	0.330827	0.165414	0.315789	4.09524
Camponotus.imitator	BLF22839		CASENT0156636	5.6	0.744444	0.733333	0.244444	0.533333	0.277778	0.178571	0.160714	0.339286	1.09286	0.428571	0.178571	1.41071	0.839286	0.178571	1.48214	0.339286	0.175	0.357143	3.95
Camponotus.imitator	BLF25710		CASENT0204488	5.25	0.72093	0.72093	0.267442	0.534884	0.267442	0.171429	0.152381	0.342857	1.18095	0.4	0.161905	1.47048	0.857143	0.171429	1.5619	0.342857	0.171429	0.342857	4.28889
Camponotus.imitator	BLF25629		CASENT0205609	6.71	0.785441	0.747126	0.239464	0.574713	0.287356	0.178838	0.163934	0.312966	0.99851	0.402385	0.178838	1.32638	0.879285	0.178838	1.38599	0.312966	0.149031	0.342772	3.86957
Camponotus.imitator	BLF25611		CASENT0205610	5.68	0.734783	0.695652	0.23913	0.526087	0.271739	0.176056	0.158451	0.352113	1.10915	0.413732	0.184859	1.44366	0.924296	0.158451	1.5493	0.334507	0.176056	0.369718	3.90476
Camponotus.imitator	BLF04624		CASENT0444598	7.95	0.847458	0.728814	0.271186	0.525424	0.271186	0.176101	0.163522	0.289308	0.830189	0.389937	0.150943	1.14465	0.654088	0.150943	1.16981	0.314465	0.138365	0.314465	3.64
Camponotus.imitator	BLF04624		CASENT0444628	5.45	0.767442	0.697674	0.255814	0.546512	0.255814	0.165138	0.165138	0.330275	1.15596	0.422018	0.183486	1.44954	0.788991	0.155963	1.55963	0.330275	0.174312	0.330275	4.38889
Camponotus.imitator	BLF05754		CASENT0450922	5.55	0.733333	0.733333	0.244444	0.511111	0.266667	0.18018	0.162162	0.342342	1.08108	0.414414	0.162162	1.40541	0.774775	0.126126	1.45946	0.333333	0.18018	0.342342	4.10526
Camponotus.imitator	BLF05754		CASENT0450922	5.85	0.744681	0.723404	0.255319	0.553191	0.276596	0.179487	0.153846	0.324786	1.05983	0.42735	0.153846	1.35043	0.760684	0.136752	1.4359	0.324786	0.17094	0.324786	4.15789
Camponotus.imitator	BLF05754		CASENT0450926	5.95	0.765957	0.723404	0.234043	0.553191	0.276596	0.168067	0.151261	0.319328	1.05882	0.403361	0.168067	1.31092	0.789916	0.151261	1.41176	0.336134	0.168067	0.336134	3.9
Camponotus.imitator	BLF05566		CASENT0454051	5.85	0.744681	0.744681	0.248936	0.553191	0.255319	0.179487	0.17094	0.324786	1.07692	0.410256	0.17094	1.50427	0.905983	0.188034	1.50427	0.34188	0.17094	0.324786	4.63158
Camponotus.imitator	BLF05566		CASENT0454051	7.8	0.844828	0.775862	0.293103	0.534483	0.275862	0.192308	0.166667	0.307692	0.903846	0.397436	0.179487	1.17949	0.75641	0.179487	1.24359	0.320513	0.141026	0.320513	3.68
Camponotus.imitator	BLF05566		CASENT0454051	7.4	0.821429	0.767857	0.25	0.553571	0.285714	0.175676	0.162162	0.310811	0.932432	0.391892	0.175676	1.22973	0.694595	0.162162	1.2973	0.324324	0.148649	0.324324	3.79167
Camponotus.imitator	BLF05566		CASENT0454052	6.875	0.785047	0.747664	0.224299	0.553271	0.280374	0.189091	0.167273	0.32	1.00364	0.392727	0.174545	1.25091	0.741818	0.174545	1.33818	0.334545	0.16	0.32	3.90909
Camponotus.imitator	BLF06313		CASENT0454822	5.35	0.744186	0.72093	0.232558	0.534884	0.27907	0.186916	0.168224	0.336449	1.1215	0.429907	0.168224	1.42056	0.841121	0.170093	1.49533	0.35514	0.168224	0.336449	4.22222
Camponotus.imitator	BLF06313		CASENT0454822	5.25	0.780488	0.743902	0.263415	0.560976	0.292683	0.190476	0.171429	0.342857	1.12381	0.419048	0.171429	1.42857	0.819048	0.152381	1.50476	0.342857	0.171429	0.342857	4.16667
Camponotus.imitator	BLF04866		CASENT0456879	6.025	0.768421	0.736842	0.242105	0.541053	0.273684	0.165975	0.149378	0.348548	1.02905	0.411618	0.182573	1.39419	0.929461	0.174274	1.42739	0.315353	0.165975	0.348548	4
Camponotus.imitator	BLF05932		CASENT0459901	5.65	0.755556	0.711111	0.262222	0.533333	0.266667	0.176991	0.159292	0.336283	1.11504	0.40708	0.168142	1.41593	0.920354	0.159292	1.57522	0.336283	0.176991	0.362832	3.90244
Camponotus.imitator	BLF05932		CASENT0459905	5.2	0.738095	0.714286	0.238095	0.559524	0.285714	0.173077	0.153846	0.326923	1.15385	0.425	0.115385	1.46154	0.923077	0.173077	1.55769	0.230769	0.173077	0.365385	4
Camponotus.imitator	BLF05932		CASENT0459908	6.5	0.75	0.711538	0.265385	0.528846	0.269231	0.184615	0.153846	0.323077	1.03077	0.415385	0.184615	1.35385	0.738462	0.184615	1.44615	0.323077	0.153846	0.369231	3.66667
Camponotus.imitator	BLF04431		CASENT0476850	5.275	0.712644	0.689655	0.252874	0.551724	0.264368	0.170616	0.151659	0.341232	1.11848	0.417062	0.170616	1.40284	0.92891	0.170616	1.53555	0.36019	0.170616	0.322275	4.35294
Camponotus.imitator	BLF36915		CASENT0724215	7.4	0.821429	0.767857	0.285714	0.517857	0.267857	0.175676	0.162162	0.310811	0.918919	0.391892	0.162162	1.2027	0.689189	0.162162	1.22297	0.324324	0.148649	0.324324	3.70833
Camponotus.imitator	BLF37011		CASENT0724216	5.675	0.747253	0.703297	0.241758	0.527473	0.263736	0.176211	0.15859	0.317181	1.09251	0.405286	0.15859	1.40969	0.828194	0.15859	1.67401	0.334802	0.15859	0.334802	4.21053
Camponotus.imitator	BLF04624		CASENT0444590	12.85	0.977011	0.793103	0.298851	0.537931	0.275862	0.178988	0.14786	0.272374	0.529183	0.373541	0.140078	0.879377	0.614786	0.120623	0.770428	0.280156	0.108949	0.280156	3.13889
Camponotus.imitator	BLF04624		CASENT0444592	11.1	0.923077	0.769231	0.294872	0.525641	0.269231	0.171171	0.153153	0.261261	0.594595	0.36036	0.144144	0.918919	0.608108	0.144144	0.855856	0.288288	0.126126	0.288288	3.1875
Camponotus.imitator	BLF04624		CASENT0444593	13.1	0.988636	0.784091	0.306818	0.534091	0.295455	0.175573	0.145038	0.251908	0.534351	0.358779	0.152672	0.89313	0.59542	0.129771	0.793893	0.274809	0.114504	0.290076	3.07895
Camponotus.imitator	BLF04624		CASENT0444613	4.75	0.717949	0.679487	0.282051	0.512821	0.230769	0.147368	0.115789	0.357895	1.22105	0.421053	0.168421	1.51579	0.989474	0.168421	1.66316	0.357895	0.189474	0.357895	4.23529
Camponotus.imitator	BLF05255		CASENT0452851	9.175	0.859259	0.762963	0.281481	0.540741	0.288889	0.185286	0.152589	0.283379	0.688828	0.370572	0.13624	0.991826	0.588556	0.13079	0.959128	0.283379	0.13079	0.26158	3.79167
Camponotus.imitator	BLF05566		CASENT0454052	11.2	0.935897	0.784615	0.275641	0.538462	0.294872	0.178571	0.151786	0.258929	0.625	0.348214	0.151786	0.928571	0.5625	0.133929	0.928571	0.285714	0.125	0.25	3.71429
Camponotus.imitator	BLF05754		CASENT0450915	13.85	0.973404	0.797872	0.287234	0.531915	0.276596	0.180505	0.151625	0.252708	0.505415	0.353791	0.144404	0.837545	0.516245	0.129964	0.758123	0.281588	0.122744	0.267148	3.13514
Camponotus.imitator	BLF05754		CASENT0450915	14.7	1.03125	0.817708	0.270833	0.541667	0.302083	0.170068	0.142857	0.251701	0.489796	0.346939	0.14966	0.789116	0.55102	0.108844	0.693878	0.265306	0.115646	0.265306	2.97436
Camponotus.imitator	BLF05754		CASENT0450925	14.8	1.0102	0.795918	0.295918	0.530612	0.295918	0.168919	0.141892	0.256757	0.472973	0.344595	0.141892	0.777027	0.513514	0.114865	0.716216	0.263514	0.114865	0.27027	2.875
Camponotus.imitator	BLF05932		CASENT0459910	8.45	0.84127	0.761905	0.246032	0.555556	0.285714	0.177515	0.153846	0.284024	0.792899	0.372781	0.153846	1.13609	0.757396	0.153846	1.12426	0.307692	0.142012	0.319527	3.55556
Camponotus.imitator	BLF05932		CASENT0459912	12.33	0.985542	0.819277	0.289157	0.53012	0.301205	0.178427	0.154096	0.25953	0.53528	0.373074	0.145985	0.81103	0.486618	0.113544	0.786699	0.27575	0.113544	0.25953	3.125
Camponotus.imitator	BLF05932		CASENT0459913	13.85	0.989247	0.795699	0.322581	0.505376	0.27957	0.166065	0.137184	0.252708	0.498195	0.361011	0.151625	0.779783	0.462094	0.137184	0.772563	0.274368	0.108303	0.274368	2.84211
Camponotus.imitator	BLF06313		CASENT0454825	10.55	0.906667	0.793333	0.253333	0.56	0.293333	0.189573	0.161137	0.28436	0.64455	0.350711	0.161137	0.966825	0.606635	0.14218	0.682464	0.293839	0.127962	0.274882	3.51724
Camponotus.imitator	BLF06313		CASENT0454845	14.05	0.978947	0.810526	0.242105	0.557895	0.315789	0.177936	0.156584	0.270463	0.501779	0.362989	0.165125	0.797153	0.533808	0.135231	0.725979	0.270463	0.106762	0.270463	2.94737
Camponotus.imitator	BLF07205		CASENT0493965	12.225	0.981818	0.806061	0.30303	0.515152	0.290909	0.179959	0.155419	0.261759	0.527607	0.364008	0.139059	0.875256	0.531697	0.0736196	0.736196	0.269939	0.114519	0.269939	3.24242
Camponotus.imitator	BLF12454		CASENT0068191	11.275	0.954839	0.812903	0.264516	0.554839	0.309677	0.177384	0.159645	0.257206	0.594235	0.354767	0.150776	0.940133	0.596009	0.133038	0.878049	0.283814	0.124169	0.257206	3.65517
Camponotus.imitator	BLF13751		CASENT0071481	10.85	0.909091	0.766234	0.272727	0.545455	0.298701	0.175115	0.156682	0.276498	0.608295	0.368664	0.138249	0.967742	0.470046	0.138249	0.894009	0.294931	0.129032	0.258065	3.75
Camponotus.imitator	BLF22839		CASENT0156636	10.7	0.907895	0.782895	0.289474	0.539474	0.302632	0.17757	0.149533	0.280374	0.635514	0.359813	0.149533	0.983178	0.602804	0.140187	0.897196	0.285047	0.121495	0.280374	3.50667
Camponotus.imitator	BLF25611		CASENT0205610	14.25	0.969072	0.783505	0.298969	0.530928	0.298969	0.175439	0.147368	0.249123	0.498246	0.370526	0.155088	0.838596	0.578947	0.136842	0.74386	0.273684	0.115789	0.287719	2.91463
Camponotus.imitator	BLF25629		CASENT0205609	11.35	0.936709	0.78481	0.28481	0.417722	0.291139	0.176211	0.14978	0.264317	0.599119	0.352423	0.14978	0.92511	0.572687	0.140969	0.881057	0.299559	0.123348	0.281938	3.28125
Camponotus.imitator	BLF25710		CASENT0204488	13.15	0.945055	0.791209	0.296703	0.538462	0.296703	0.18251	0.152091	0.258555	0.547529	0.357414	0.136882	0.859316	0.562738	0.114068	0.790875	0.273764	0.121673	0.281369	3.05405
Camponotus.imitator	BLF36915		CASENT0724215	13.9	1.01087	0.836957	0.304348	0.532609	0.315217	0.179856	0.158273	0.251799	0.503597	0.366906	0.158273	0.856115	0.597122	0.129496	0.748201	0.266187	0.115108	0.28777	2.975
Camponotus.imitator	BLF37011		CASENT0724216	9.3	0.909091	0.772727	0.257576	0.530303	0.287879	0.172043	0.150538	0.268817	0.709677	0.365591	0.150538	1.04301	0.634409	0.129032	1.02151	0.301075	0.139785	0.268817	3.88
Camponotus.karaha	BLF22344		CASENT0152090	6.05	0.525424	0.550847	0.40678	0.40678	0.237288	0.165289	0.132231	0.297521	1.40496	0.378512	0.115702	1.73554	1.05785	0.173554	1.66942	0.31405	0.165289	0.297521	5.83333
Camponotus.karaha	BLF22401		CASENT0153052	6.35	0.540984	0.57377	0.42623	0.409836	0.213115	0.173228	0.141732	0.299213	1.37008	0.393701	0.110236	1.66929	1.05512	0.204724	1.6063	0.330709	0.15748	0.314961	5.3
Camponotus.karaha	MA-01-12-02		CASENT0009508	5.9	0.553571	0.607143	0.425	0.394643	0.232143	0.169492	0.152542	0.305085	1.39322	0.389831	0.149153	1.71186	1.0339	0.144068	1.77119	0.288136	0.169492	0.305085	5.61111
Camponotus.karaha	BLF12375		CASENT0060151	5.45	0.528302	0.584906	0.433962	0.377358	0.198113	0.165138	0.146789	0.293578	1.42202	0.376147	0.137615	1.68807	1.13761	0.12844	1.77982	0.302752	0.168807	0.330275	5.11111
Camponotus.karaha	BLF12682		CASENT0067555	5.475	0.563107	0.592233	0.427184	0.38835	0.213592	0.182648	0.146119	0.30137	1.38813	0.383562	0.146119	1.69863	1.07763	0.118721	1.75342	0.292237	0.155251	0.310502	5.47059
Camponotus.karaha	BLF14169		CASENT0070743	5.25	0.571429	0.612245	0.44898	0.387755	0.22449	0.171429	0.152381	0.32381	1.42857	0.361905	0.152381	1.65714	1.08571	0.152381	1.65714	0.314286	0.171429	0.342857	4.83333
Camponotus.karaha	BLF08796		CASENT0077001	5.8	0.535714	0.571429	0.464286	0.392857	0.214286	0.172414	0.137931	0.310345	1.41379	0.37931	0.137931	1.55172	1	0.137931	1.58621	0.310345	0.172414	0.344828	4.5
Camponotus.karaha	BLF08796		CASENT0077005	5.865	0.527145	0.577933	0.437828	0.385289	0.231173	0.170503	0.153453	0.306905	1.4237	0.375107	0.136402	1.70503	1.06564	0.136402	1.80733	0.29838	0.170503	0.289855	5.88235
Camponotus.karaha	BLF19553		CASENT0136471	5.6	0.537037	0.574074	0.444444	0.37037	0.222222	0.178571	0.142857	0.303571	1.41071	0.375	0.142857	1.73214	1.17857	0.125	1.78571	0.285714	0.169643	0.285714	6.0625
Camponotus.karaha	BLF22568		CASENT0151930	5.8	0.535714	0.571429	0.446429	0.375	0.214286	0.172414	0.137931	0.293103	1.36207	0.37931	0.12931	1.65517	1.01724	0.12069	1.68966	0.293103	0.163793	0.258621	6.4
Camponotus.karaha	BLF22526		CASENT0152268	4.525	0.516854	0.58427	0.438202	0.377528	0.191011	0.176796	0.132597	0.287293	1.43646	0.364641	0.132597	1.72376	1.00552	0.121547	1.76796	0.287293	0.181215	0.298343	5.77778
Camponotus.karaha	BLF22249		CASENT0152317	4.65	0.533333	0.6	0.431111	0.377778	0.188889	0.172043	0.129032	0.322581	1.46237	0.365591	0.129032	1.6129	1.07527	0.129032	1.69892	0.27957	0.172043	0.301075	5.35714
Camponotus.karaha	BLF22433		CASENT0152426	6.15	0.542373	0.576271	0.423729	0.398305	0.220339	0.162602	0.146341	0.292683	1.28455	0.373984	0.146341	1.65041	1.04065	0.146341	1.64228	0.308943	0.162602	0.292683	5.63889
Camponotus.karaha	BLF22427		CASENT0153079	5.7	0.555556	0.592593	0.425926	0.407407	0.222222	0.192982	0.157895	0.315789	1.31579	0.368421	0.140351	1.52632	0.947368	0.157895	1.5614	0.298246	0.175439	0.315789	4.83333
Camponotus.karaha	BLF01012		CASENT0188389	5.3	0.56	0.6	0.44	0.38	0.22	0.169811	0.132075	0.320755	1.41509	0.396226	0.132075	1.66038	1.11321	0.150943	1.58491	0.301887	0.169811	0.320755	5.17647
Camponotus.karaha	BLF01098		CASENT0188391	6.075	0.556522	0.6	0.443478	0.382609	0.226087	0.164609	0.148148	0.296296	1.29218	0.378601	0.164609	1.62963	1.02058	0.123457	1.64609	0.296296	0.164609	0.296296	5.5
Camponotus.karaha	BLF01098		CASENT0188391	6.41	0.568333	0.6	0.433333	0.408333	0.241667	0.156006	0.140406	0.312012	1.26365	0.390016	0.156006	1.60374	1.01404	0.127925	1.60686	0.296412	0.156006	0.312012	5.14
Camponotus.karaha	BLF01068	13	CASENT0188392	6.075	0.556522	0.591304	0.443478	0.417391	0.226087	0.18107	0.148148	0.296296	1.30864	0.37037	0.148148	1.64609	0.880658	0.131687	1.67901	0.296296	0.164609	0.312757	5.26316
Camponotus.karaha	BLF01023		CASENT0188394	5.4	0.538462	0.576923	0.423077	0.384615	0.192308	0.185185	0.148148	0.314815	1.42593	0.37037	0.157407	1.53704	0.944444	0.166667	1.62963	0.296296	0.166667	0.333333	4.61111
Camponotus.karaha	BLF26766		CASENT0231029	4.625	0.494624	0.569892	0.473118	0.387097	0.204301	0.162162	0.140541	0.313514	1.36216	0.345946	0.12973	1.68649	1.05946	0.12973	1.72973	0.302703	0.179459	0.281081	6
Camponotus.karaha	BLF26611		CASENT0236122	6	0.571429	0.607143	0.428571	0.392857	0.232143	0.183333	0.15	0.316667	1.36667	0.366667	0.15	1.65	1.1	0.15	1.7	0.283333	0.166667	0.366667	4.5
Camponotus.karaha	BLF26858		CASENT0245015	5.94	0.527682	0.565744	0.432526	0.371972	0.224913	0.16835	0.13468	0.311448	1.41414	0.387205	0.13468	1.6835	1.16162	0.151515	1.78451	0.277778	0.16835	0.252525	6.66667
Camponotus.karaha	BLF32199		CASENT0353274	6.05	0.561404	0.605263	0.429825	0.403509	0.231579	0.165289	0.14876	0.31405	1.22314	0.371901	0.135537	1.60331	0.958678	0.14876	1.60331	0.280992	0.165289	0.297521	5.38889
Camponotus.karaha	BLF32177		CASENT0370108	6.15	0.542373	0.576271	0.423729	0.386441	0.220339	0.162602	0.146341	0.308943	1.25203	0.373984	0.146341	1.5935	1.04065	0.130081	1.60976	0.308943	0.162602	0.292683	5.44444
Camponotus.karaha	BLF08983		CASENT0487713	5.925	0.548673	0.584071	0.442478	0.380531	0.230088	0.168776	0.135021	0.28692	1.38397	0.371308	0.135021	1.67426	1.10042	0.135021	1.80591	0.303797	0.168776	0.28692	5.83529
Camponotus.karaha	BLF08983		CASENT0487713	5.65	0.527273	0.583636	0.472727	0.354545	0.2	0.176991	0.141593	0.300885	1.43363	0.371681	0.125664	1.68142	0.902655	0.123894	1.82301	0.274336	0.176991	0.274336	6.12903
Camponotus.karaha	BLF09057		CASENT0487758	5.925	0.548673	0.584071	0.424779	0.40708	0.247788	0.168776	0.151899	0.312236	1.29114	0.371308	0.151899	1.63713	0.995781	0.118143	1.63713	0.295359	0.168776	0.303797	5.38889
Camponotus.karaha	BLF09057		CASENT0487768	5.8	0.535714	0.571429	0.428571	0.392857	0.214286	0.172414	0.137931	0.275862	1.31034	0.37931	0.141379	1.55172	0.965517	0.137931	1.55172	0.310345	0.172414	0.310345	5
Camponotus.karaha	BLF08006	20	CASENT0488862	5.4	0.538462	0.576923	0.461538	0.384615	0.230769	0.166667	0.148148	0.296296	1.44444	0.37037	0.155556	1.74074	1.14815	0.148148	1.7037	0.333333	0.148148	0.333333	5.22222
Camponotus.karaha	BLF08006	4	CASENT0488863	5.8	0.535714	0.571429	0.428571	0.392857	0.214286	0.172414	0.137931	0.275862	1.44828	0.413793	0.137931	1.72414	1.10345	0.137931	1.72414	0.310345	0.172414	0.344828	5
Camponotus.karaha	BLF08006	14	CASENT0488867	5.7	0.555556	0.592593	0.407407	0.388889	0.240741	0.175439	0.140351	0.307018	1.35088	0.385965	0.140351	1.66667	1.08772	0.122807	1.57895	0.298246	0.157895	0.350877	4.75
Camponotus.karaha	BLF09152		CASENT0494507	6.425	0.561983	0.595041	0.426446	0.429752	0.22314	0.163424	0.140078	0.311284	1.21401	0.373541	0.171206	1.57198	1.02724	0.124514	1.4786	0.29572	0.155642	0.342412	4.59091
Camponotus.karaha	BLF09152		CASENT0494507	6.1	0.570175	0.614035	0.421053	0.403509	0.22807	0.172131	0.131148	0.311475	1.2623	0.377049	0.147541	1.55738	1.03279	0.131148	1.47541	0.311475	0.163934	0.311475	5
Camponotus.karaha	BLF08145		CASENT0495139	5.3	0.519231	0.576923	0.442308	0.384615	0.211538	0.183019	0.150943	0.320755	1.5283	0.377358	0.132075	1.79245	1.18868	0.122642	1.90566	0.311321	0.169811	0.283019	6.33333
Camponotus.karaha	BLF01086		CASENT0188393	6.265	0.556492	0.590219	0.421585	0.387858	0.227656	0.175579	0.143655	0.335196	1.26097	0.391061	0.153232	1.59617	1.00559	0.159617	1.62809	0.30008	0.159617	0.295291	5.40541
Camponotus.karaha	BLF08649		CASENT0047482	6.2	0.568966	0.589655	0.413793	0.396552	0.241379	0.185484	0.145161	0.33871	1.28226	0.370968	0.145161	1.56452	1	0.177419	1.6129	0.306452	0.16129	0.241935	6.46667
Camponotus.karaha	BLF08149		CASENT0050044	6.05	0.561404	0.596491	0.403509	0.403509	0.22807	0.181818	0.14876	0.31405	1.32231	0.363636	0.14876	1.57025	0.991736	0.181818	1.61983	0.297521	0.165289	0.330579	4.75
Camponotus.karaha	BLF08151-4	4	CASENT0489028	5.9	0.553571	0.589286	0.410714	0.410714	0.214286	0.169492	0.152542	0.305085	1.35593	0.389831	0.169492	1.64407	1.0339	0.20339	1.61017	0.305085	0.169492	0.338983	4.85
Camponotus.karaha	BLF08151	2	CASENT0489043	6.1	0.551724	0.586207	0.413793	0.396552	0.224138	0.180328	0.147541	0.295082	1.37705	0.377049	0.147541	1.62295	1.06557	0.180328	1.60656	0.295082	0.163934	0.327869	4.95
Camponotus.karaha	BLF08151-6	6	CASENT0489068	6.05	0.561404	0.596491	0.421053	0.368421	0.210526	0.181818	0.14876	0.31405	1.33884	0.380165	0.14876	1.58678	1.04132	0.181818	1.58678	0.297521	0.165289	0.297521	5.33333
Camponotus.karaha	BLF08151	24	CASENT0489230	6.15	0.578947	0.561404	0.438596	0.403509	0.22807	0.195122	0.162602	0.308943	1.30081	0.390244	0.146341	1.60976	1.04065	0.178862	1.54472	0.308943	0.162602	0.341463	4.71429
Camponotus.karaha	BLF08151	24	CASENT0489231	6.1	0.551724	0.586207	0.413793	0.413793	0.241379	0.196721	0.147541	0.295082	1.37705	0.377049	0.180328	1.60656	1.11475	0.180328	1.60656	0.327869	0.163934	0.327869	4.9
Camponotus.karaha	BLF08151	24	CASENT0489284	6.2	0.568966	0.603448	0.413793	0.413793	0.241379	0.193548	0.16129	0.290323	1.35484	0.387097	0.145161	1.58065	1.01613	0.177419	1.51613	0.322581	0.16129	0.322581	4.9
Camponotus.karaha	BLF08230		CASENT0497808	6.25	0.559322	0.576271	0.423729	0.40678	0.237288	0.192	0.16	0.304	1.328	0.368	0.144	1.552	0.976	0.2	1.6	0.288	0.16	0.336	4.61905
Camponotus.karaha	BLF08193		CASENT0497940	6.4	0.54918	0.57377	0.409836	0.409836	0.213115	0.1875	0.140625	0.296875	1.25	0.375	0.15625	1.46875	0.921875	0.1875	1.51562	0.28125	0.15625	0.3125	4.7
Camponotus.karaha	BLF08193		CASENT0497941	5.65	0.527273	0.563636	0.418182	0.418182	0.218182	0.176991	0.159292	0.300885	1.39823	0.371681	0.159292	1.61062	1.00885	0.19469	1.66372	0.300885	0.159292	0.336283	4.78947
Camponotus.karaha	BLF08193		CASENT0497941	5.6	0.537037	0.574074	0.425926	0.388889	0.203704	0.178571	0.160714	0.303571	1.375	0.375	0.142857	1.625	1.03571	0.196429	1.58929	0.303571	0.160714	0.339286	4.78947
Camponotus.karaha	BLF08193		CASENT0497989	6.6	0.6	0.616667	0.416667	0.416667	0.233333	0.181818	0.166667	0.318182	1.28788	0.363636	0.166667	1.5	0.939394	0.189394	1.42424	0.287879	0.151515	0.30303	4.95
Camponotus.karaha	BLF08193		CASENT0497989	6.5	0.548387	0.564516	0.435484	0.403226	0.209677	0.184615	0.169231	0.292308	1.24615	0.369231	0.138462	1.50769	0.938462	0.192308	1.43077	0.292308	0.153846	0.323077	4.66667
Camponotus.karaha	BLF08983		CASENT0487711	7.75	0.692308	0.692308	0.369231	0.430769	0.269231	0.187097	0.154839	0.283871	0.922581	0.374194	0.157419	1.31613	0.877419	0.129032	1.25161	0.309677	0.154839	0.322581	4.08
Camponotus.karaha	BLF08983		CASENT0487711	7.3	0.716667	0.7	0.391667	0.416667	0.266667	0.191781	0.150685	0.30137	0.876712	0.328767	0.150685	1.30137	0.780822	0.123288	1.23288	0.287671	0.157534	0.287671	4.52381
Camponotus.karaha	BLF22595		CASENT0151921	7.05	0.694915	0.694915	0.364407	0.435593	0.279661	0.205674	0.156028	0.297872	0.865248	0.397163	0.170213	1.2766	0.886525	0.116312	1.16312	0.297872	0.163121	0.29078	4.39024
Camponotus.karaha	BLF19553		CASENT0136471	6.75	0.684211	0.687719	0.385965	0.438596	0.280702	0.207407	0.162963	0.296296	0.934815	0.4	0.177778	1.33333	0.977778	0.133333	1.37778	0.318519	0.165926	0.311111	4.28571
Camponotus.karaha	BLF22568		CASENT0151930	7.3	0.677419	0.66129	0.379032	0.435484	0.258065	0.191781	0.150685	0.30137	0.958904	0.383562	0.150685	1.35616	0.931507	0.116438	1.27397	0.287671	0.150685	0.315068	4.30435
Camponotus.karaha	BLF32199		CASENT0353275	8	0.676471	0.676471	0.382353	0.426471	0.264706	0.1875	0.1625	0.3	0.90625	0.375	0.15	1.3	0.875	0.1375	1.2	0.30625	0.15	0.3125	4.16
Camponotus.karaha	BLF12375		CASENT0060150	7.275	0.682927	0.682927	0.398374	0.455285	0.260163	0.19244	0.151203	0.28866	0.936082	0.38488	0.151203	1.33333	0.879725	0.123711	1.18213	0.28866	0.151203	0.309278	4.31111
Camponotus.karaha	BLF12375		CASENT0060149	7.55	0.661538	0.669231	0.387692	0.438462	0.246154	0.18543	0.145695	0.278146	0.953642	0.384106	0.15894	1.33113	0.834437	0.119205	1.23179	0.291391	0.148344	0.317881	4.1875
Camponotus.karaha	BLF26869		CASENT0212464	7.65	0.641791	0.641791	0.395522	0.432836	0.268657	0.183007	0.150327	0.300654	1.01961	0.392157	0.156863	1.44444	0.901961	0.124183	1.3268	0.300654	0.143791	0.235294	6.13889
Camponotus.longicollis	BLF01998	25	CASENT0004393	7.25	0.566176	0.573529	0.426471	0.411765	0.235294	0.165517	0.137931	0.303448	1.1931	0.441379	0.151724	1.6	1.10345	0.110345	1.48966	0.317241	0.151724	0.317241	5.04348
Camponotus.longicollis	BLF01996		CASENT0188387	5.85	0.526316	0.561404	0.473684	0.385965	0.210526	0.153846	0.128205	0.307692	1.23932	0.410256	0.136752	1.58974	1.09402	0.102564	1.40171	0.324786	0.17094	0.393162	4.04348
Camponotus.longicollis	BLF01902		CASENT0188388	7.51	0.569801	0.584046	0.42735	0.413105	0.25641	0.159787	0.146471	0.306258	1.16511	0.426099	0.159787	1.65113	1.11851	0.133156	1.50466	0.306258	0.153129	0.346205	4.76923
Camponotus.longicollis	BLF01998	9	CASENT0191985	6.9	0.561538	0.569231	0.430769	0.415385	0.246154	0.15942	0.144928	0.304348	1.21739	0.434783	0.144928	1.62319	1	0.0869565	1.52174	0.311594	0.152174	0.318841	5.09091
Camponotus.longicollis	BLF01998	3	CASENT0191989	7.2	0.590909	0.583333	0.363636	0.439394	0.242424	0.166667	0.138889	0.305556	1.13889	0.430556	0.152778	1.57639	1.09722	0.0833333	1.45833	0.305556	0.152778	0.319444	4.93478
Camponotus.longicollis	BLF30699		CASENT0298309	7.3	0.573529	0.573529	0.426471	0.411765	0.242647	0.150685	0.136986	0.30137	1.16438	0.438356	0.161644	1.61644	1.06849	0.0821918	1.46575	0.342466	0.150685	0.342466	4.72
Camponotus.longicollis	BLF30841		CASENT0300078	7.06	0.582822	0.567485	0.429448	0.398773	0.230061	0.155807	0.127479	0.29745	1.17564	0.424929	0.141643	1.56516	1.04816	0.0991501	1.40227	0.29745	0.141643	0.368272	4.25
Camponotus.longicollis	BLF30866		CASENT0300085	6.8	0.530303	0.545455	0.424242	0.393939	0.227273	0.161765	0.132353	0.294118	1.20588	0.426471	0.132353	1.64706	1.16176	0.0882353	1.52647	0.316176	0.161765	0.323529	5.09091
Camponotus.longicollis	BLF30856		CASENT0302886	6.85	0.553846	0.553846	0.446154	0.4	0.230769	0.160584	0.131387	0.306569	1.21168	0.423358	0.145985	1.59124	1.0219	0.0875912	1.54745	0.306569	0.160584	0.321168	4.95455
Camponotus.longicollis	BLF30886		CASENT0302899	6.75	0.538462	0.553846	0.461538	0.396923	0.238462	0.162963	0.133333	0.311111	1.2163	0.444444	0.17037	1.65926	1.17037	0.0888889	1.52593	0.311111	0.162963	0.340741	4.86957
Camponotus.longicollis	BLF30656		CASENT0303410	7.2	0.558824	0.558824	0.426471	0.404412	0.264706	0.166667	0.138889	0.305556	1.15556	0.430556	0.152778	1.58333	1.09722	0.1	1.47222	0.305556	0.152778	0.319444	4.95652
Camponotus.longicollis	BLF30661		CASENT0303417	7	0.576923	0.584615	0.4	0.423077	0.258462	0.157143	0.137143	0.3	1.18714	0.428571	0.142857	1.65714	1.04286	0.107143	1.51429	0.314286	0.142857	0.328571	5.04348
Camponotus.longicollis	BLF30602		CASENT0304077	6.85	0.553846	0.569231	0.446154	0.4	0.230769	0.160584	0.131387	0.306569	1.18248	0.423358	0.131387	1.60584	1.07299	0.0729927	1.51825	0.291971	0.160584	0.321168	5
Camponotus.longicollis	BLF31891		CASENT0367486	7.75	0.591549	0.588732	0.408451	0.394366	0.253521	0.16129	0.141935	0.296774	1.04516	0.449032	0.154839	1.53548	0.980645	0.0903226	1.32903	0.309677	0.154839	0.335484	4.57692
Camponotus.longicollis	BLF31942		CASENT0367492	5.875	0.521739	0.547826	0.4	0.396522	0.243478	0.153191	0.119149	0.306383	1.25106	0.408511	0.13617	1.68511	1.08936	0.0680851	1.6	0.306383	0.170213	0.323404	5.21053
Camponotus.longicollis	BLF32067		CASENT0369717	6.35	0.540984	0.557377	0.459016	0.393443	0.229508	0.15748	0.141732	0.314961	1.19685	0.440945	0.125984	1.65354	1.10236	0.0787402	1.52756	0.299213	0.15748	0.314961	5.25
Camponotus.longicollis	BLF32061		CASENT0369732	7.3	0.573529	0.573529	0.404412	0.408824	0.220588	0.150685	0.136986	0.30137	1.12329	0.424658	0.150685	1.61644	1.08219	0.0821918	1.47945	0.315068	0.153425	0.328767	4.91667
Camponotus.longicollis	BLF32066		CASENT0369761	6.5	0.548387	0.580645	0.443548	0.380645	0.225806	0.169231	0.138462	0.307692	1.21538	0.430769	0.153846	1.66154	1.09231	0.0846154	1.52308	0.276923	0.161538	0.307692	5.4
Camponotus.longicollis	BLF32002		CASENT0369764	6.75	0.538462	0.553846	0.4	0.4	0.246154	0.162963	0.140741	0.325926	1.2	0.451852	0.151111	1.68889	1.14815	0.103704	1.54074	0.311111	0.162963	0.340741	4.95652
Camponotus.longicollis	BLF32034		CASENT0369770	7.45	0.549296	0.549296	0.422535	0.394366	0.232394	0.161074	0.134228	0.295302	1.15436	0.42953	0.147651	1.59732	1.04698	0.0939597	1.48993	0.308725	0.147651	0.328859	4.85714
Camponotus.longicollis	BLF31930		CASENT0370061	6.35	0.540984	0.57377	0.47541	0.409836	0.245902	0.141732	0.125984	0.299213	1.24409	0.440945	0.15748	1.65354	1.14961	0.0944882	1.49606	0.330709	0.15748	0.393701	4.2
Camponotus.longicollis	BLF32079		CASENT0370614	7.15	0.567164	0.567164	0.41791	0.41791	0.238806	0.153846	0.13986	0.293706	1.17483	0.41958	0.146853	1.62238	1.07692	0.0979021	1.51049	0.314685	0.153846	0.335664	4.83333
Camponotus.longicollis	BLF30829		CASENT0300103	8.46	0.625	0.611702	0.392287	0.452128	0.25266	0.177305	0.153664	0.295508	0.971631	0.425532	0.153664	1.44208	0.992908	0.113475	1.21749	0.295508	0.147754	0.307329	4.69231
Camponotus.longicollis	BLF30856		CASENT0763008	8.42	0.647139	0.619891	0.408719	0.433243	0.279292	0.172209	0.130641	0.296912	0.964371	0.463183	0.13658	1.33017	0.914489	0.106888	1.11045	0.273159	0.142518	0.320665	4.14815
Camponotus.longicollis	BLF30829		CASENT0763014	8.5	0.680556	0.645833	0.395833	0.430556	0.277778	0.182353	0.129412	0.282353	0.9	0.452941	0.152941	1.36471	0.905882	0.0941176	1.1	0.276471	0.141176	0.329412	4.14286
